# Supplementary material for: ﻿Revision of the freshwater crabs of the genus Tehuana Rodríguez & Smalley in Smalley 1970 (Decapoda, Pseudothelphusidae), with the descriptions of two new species
Source: Zookeys. 2022 Aug 11;1117:1–35. doi: 10.3897/zookeys.1117.85362 (PMC9848680; doi:10.3897/zookeys.1117.85362)
Supplement: XML Treatment for Tehuana [file zookeys.1117.85362-treatment1.xml]

<!DOCTYPE tp:taxon-treatment
  PUBLIC "-//TaxonX//DTD Taxonomic Treatment Publishing DTD v0 20100105//EN" "tax-treatment-NSO.dtd">
<tp:taxon-treatment xmlns:tp="http://www.plazi.org/taxpub"><tp:treatment-meta><kwd-group><label>Taxon classification</label><kwd>
                  <named-content content-type="kingdom">Animalia</named-content>
                </kwd><kwd>
                  <named-content content-type="order">Asterales</named-content>
                </kwd><kwd>
                  <named-content content-type="family">Asteraceae</named-content>
                </kwd></kwd-group><mixed-citation publication-type="journal"><person-group><name><surname>Moreno-Juárez</surname><given-names>Eric G.</given-names></name><name><surname>Villalobos</surname><given-names>José Luis</given-names></name><name><surname>Álvarez</surname><given-names>Fernando</given-names></name></person-group><article-title>﻿Revision of the freshwater crabs of the genus <italic><tp:taxon-name><tp:taxon-name-part taxon-name-part-type="genus" reg="Tehuana">Tehuana</tp:taxon-name-part></tp:taxon-name></italic> Rodríguez &amp; Smalley in Smalley 1970 (<tp:taxon-name><tp:taxon-name-part taxon-name-part-type="order">Decapoda</tp:taxon-name-part></tp:taxon-name>, <tp:taxon-name><tp:taxon-name-part taxon-name-part-type="family">Pseudothelphusidae</tp:taxon-name-part></tp:taxon-name>), with the descriptions of two new species</article-title><source>Zookeys</source><day>11</day><month>08</month><year>2022</year><volume>1117</volume><fpage>1</fpage><lpage>35</lpage><pub-id pub-id-type="doi">10.3897/zookeys.1117.85362</pub-id></mixed-citation></tp:treatment-meta><tp:nomenclature><label>﻿Genus</label><tp:taxon-name>
                <object-id xmlns:xlink="http://www.w3.org/1999/xlink" content-type="arpha" xlink:type="simple">AA0A15F3-CFCC-5A6E-A126-DB2DBB6231EF</object-id>
                <tp:taxon-name-part taxon-name-part-type="genus" reg="Tehuana">Tehuana</tp:taxon-name-part>
              </tp:taxon-name><tp:taxon-authority>Rodríguez &amp; Smalley in Smalley, 1970</tp:taxon-authority><tp:nomenclature-citation-list><tp:nomenclature-citation><tp:taxon-name><tp:taxon-name-part taxon-name-part-type="genus" reg="Pseudothelphusa">Pseudothelphusa</tp:taxon-name-part> (<tp:taxon-name-part taxon-name-part-type="subgenus" reg="Tehuana">Tehuana</tp:taxon-name-part>)</tp:taxon-name><comment>Rodríguez &amp; Smalley in Smalley, 1970: 106 (in key).—<xref ref-type="bibr" rid="B47">Pretzmann 1971</xref>: 22.—<xref ref-type="bibr" rid="B48">Pretzmann 1972</xref>: 107; <xref ref-type="bibr" rid="B50">1980</xref>: 660.—<xref ref-type="bibr" rid="B59">Rodríguez and Smalley 1972</xref>: 77.—<xref ref-type="bibr" rid="B65">Türkay 1978</xref>: 144.</comment></tp:nomenclature-citation><tp:nomenclature-citation><tp:taxon-name>
                    <tp:taxon-name-part taxon-name-part-type="genus" reg="Tehuana">Tehuana</tp:taxon-name-part>
                  </tp:taxon-name><comment>.—Rodriguez, 1982: 129; 1986: 66.—<xref ref-type="bibr" rid="B70">Villalobos-Hiriart et al. 1993</xref>: 285 (list).—<xref ref-type="bibr" rid="B3">Alvarez and Villalobos 1994</xref>: 730.—Alvarez et al. 1996: 129.—Villalobos and Alvarez 2003: 228.—<xref ref-type="bibr" rid="B11">Álvarez et al. 2005</xref>: 191.—<xref ref-type="bibr" rid="B39">Ng et al. 2008</xref>: 177 (list).—<xref ref-type="bibr" rid="B69">Villalobos Hiriart and Álvarez 2008</xref>: 279.—Villalobos and Alvarez 2010: 474.—<xref ref-type="bibr" rid="B13">Álvarez et al. 2011b</xref>: 289.—<xref ref-type="bibr" rid="B33">Mejía-Ortíz et al. 2011</xref>: 19 (list).—<xref ref-type="bibr" rid="B27">Guinot and Hendrickx 2014</xref>: 477, 478, tab. 1.—<xref ref-type="bibr" rid="B8">Alvarez and Villalobos 2016</xref>: 244.—<xref ref-type="bibr" rid="B71">Villalobos-Hiriart et al. 2019</xref>: 156, tab.1 (list).—<xref ref-type="bibr" rid="B15">Álvarez et al. 2020</xref>: 12, tab. 4, 20 (list).</comment></tp:nomenclature-citation></tp:nomenclature-citation-list></tp:nomenclature><tp:treatment-sec sec-type="type species" id="SECID0E2WAG"><title>Type species.</title><p><italic><tp:taxon-name><tp:taxon-name-part taxon-name-part-type="genus" reg="Pseudothelphusa">Pseudothelphusa</tp:taxon-name-part><tp:taxon-name-part taxon-name-part-type="species" reg="lamellifrons">lamellifrons</tp:taxon-name-part></tp:taxon-name></italic> Rathbun, 1893 [by original designation].</p></tp:treatment-sec><tp:treatment-sec sec-type="diagnosis" id="SECID0EMXAG"><title>Diagnosis.</title><p>Carapace with dorsal surface flat, smooth, punctate, with small granulations adjacent to antero-lateral margin. Front vertically deflexed, smooth, superior border formed by low rounded tubercles, medially divided by V-shaped notch reaching inferior margin; inferior margin not distinguishable dorsally, in ventral view projected, widely bilobed. Third maxillipeds with ischium trapezoidal, slightly longer than wide; merus smaller than ischium, anterolateral margin rounded, with anterior shallow concavity; ratio exopod/ischium length 0.6 to 0.8. <abbrev xmlns:xlink="http://www.w3.org/1999/xlink" xlink:title="left first male gonopod" id="ABBRID0ESXAG" xlink:type="simple">G1</abbrev> slender, proximal half cylindrical, compressed distally, with a meso-distal lobe conical, well developed on mesial surface; principal axis with medial constriction on lateral surface and twisted towards medial suture of ventral sternites (Fig. <xref ref-type="fig" rid="F2">2</xref>). In mesial view, proximal half with marginal plate closing spermatic channel, border facing marginal suture with proximal fringe of long and stout setae; distal half inclined towards cephalic surface; caudal surface fused with marginal plate and expanded cephalically to form the bilobed caudo-marginal projection, distal lobe well-developed (except in <italic><tp:taxon-name><tp:taxon-name-part taxon-name-part-type="genus" reg="Tehuana">T.</tp:taxon-name-part><tp:taxon-name-part taxon-name-part-type="species" reg="lamothei">lamothei</tp:taxon-name-part></tp:taxon-name></italic> where it is reduced), subrectangular with cephalic border rounded, distal portion can be curved proximally and separated from proximal lobe by an incision; proximal lobe well developed or reduced, trapezoidal, circular, ax-shaped or elongated proximally to reach and sometimes overlap gonopod principal axis (Fig. <xref ref-type="fig" rid="F2">2B</xref>). Meso-distal lobe arising from distocaudal angle of mesial surface, conical, subacute, or flattened caudo-cephalically, distally rounded. In cephalic view, mesial process in longitudinal position, oval shaped, closing apical cavity, distal margin widely rounded, lateral margin straight, armed with strong median spine (<italic><tp:taxon-name><tp:taxon-name-part taxon-name-part-type="genus" reg="Tehuana">T.</tp:taxon-name-part><tp:taxon-name-part taxon-name-part-type="species" reg="chontalpaensis">chontalpaensis</tp:taxon-name-part></tp:taxon-name></italic>, <italic><tp:taxon-name><tp:taxon-name-part taxon-name-part-type="genus" reg="Tehuana">T.</tp:taxon-name-part><tp:taxon-name-part taxon-name-part-type="species" reg="lamothei">lamothei</tp:taxon-name-part></tp:taxon-name></italic>), or with moderate or reduced triangular tooth (<italic><tp:taxon-name><tp:taxon-name-part taxon-name-part-type="genus" reg="Tehuana">T.</tp:taxon-name-part><tp:taxon-name-part taxon-name-part-type="species" reg="diabolis">diabolis</tp:taxon-name-part></tp:taxon-name></italic>, <italic><tp:taxon-name><tp:taxon-name-part taxon-name-part-type="genus" reg="Tehuana">T.</tp:taxon-name-part><tp:taxon-name-part taxon-name-part-type="species" reg="col">col</tp:taxon-name-part></tp:taxon-name></italic> sp. nov., <italic><tp:taxon-name><tp:taxon-name-part taxon-name-part-type="genus" reg="Tehuana">T.</tp:taxon-name-part><tp:taxon-name-part taxon-name-part-type="species" reg="poglayenorum">poglayenorum</tp:taxon-name-part></tp:taxon-name></italic>, <italic><tp:taxon-name><tp:taxon-name-part taxon-name-part-type="genus" reg="Tehuana">T.</tp:taxon-name-part><tp:taxon-name-part taxon-name-part-type="species" reg="veracruzana">veracruzana</tp:taxon-name-part></tp:taxon-name></italic>); or in transversal position, reduced, spoon shaped, with lateral margin smooth without spine or tooth (<italic><tp:taxon-name><tp:taxon-name-part taxon-name-part-type="genus" reg="Tehuana">T.</tp:taxon-name-part><tp:taxon-name-part taxon-name-part-type="species" reg="ayotzintepecensis">ayotzintepecensis</tp:taxon-name-part></tp:taxon-name></italic> sp. nov., <italic><tp:taxon-name><tp:taxon-name-part taxon-name-part-type="genus" reg="Tehuana">T.</tp:taxon-name-part><tp:taxon-name-part taxon-name-part-type="species" reg="complanata">complanata</tp:taxon-name-part></tp:taxon-name></italic>, <italic><tp:taxon-name><tp:taxon-name-part taxon-name-part-type="genus" reg="Tehuana">T.</tp:taxon-name-part><tp:taxon-name-part taxon-name-part-type="species" reg="jacatepecensis">jacatepecensis</tp:taxon-name-part></tp:taxon-name></italic>, <italic><tp:taxon-name><tp:taxon-name-part taxon-name-part-type="genus" reg="Tehuana">T.</tp:taxon-name-part><tp:taxon-name-part taxon-name-part-type="species" reg="lamellifrons">lamellifrons</tp:taxon-name-part></tp:taxon-name></italic>). Caudo-marginal projection with the two lobes directed cephalically, distal one slightly curved mesially; proximal one, ax-shaped or elongated proximally, and inclined in different gradations; carina of inner surface partially visible. Meso-distal lobe arise from caudal corner of <abbrev xmlns:xlink="http://www.w3.org/1999/xlink" xlink:title="left first male gonopod" id="ABBRID0EX2AG" xlink:type="simple">G1</abbrev> mesial surface, commonly is well developed, conical, with subacute or rounded apex. In lateral view, distal half inclined cephalically. Caudo-marginal projection with distal lobe (partially or totally visible; inner surface of proximal lobe with circular or semicircular strong carina, extending to different extents over proximal surface. In caudal view, distal third straight, apical cavity distally directed, caudal surface ending distally in a wide and shallow concavity. Caudo-marginal projection with the distal crest of mesial surface higher or at the same level as lateral. Meso-distal lobe well developed, conical, with the apex rounded or subacute rounded, its position with respect the distal crest of mesial surface, could variate through different species. Mesial process as a longitudinal apical plate or transversal reduced with the distal surface excavated, in the first case, oval shaped, the distal margin could be widely rounded, and the lateral margin straight and armed with a strong median spine, or with a moderate or reduced triangular tooth; in the second, only partially visible. In distal view, apical cavity U-shaped, opening cephalically. Field of apical setae with 20 to 60 setae; aperture of spermatic channel in caudal position; central crest ending cephalically in acute and triangular or rounded internal angle of mesial process (Fig. <xref ref-type="fig" rid="F2">2D, E</xref>).</p></tp:treatment-sec><tp:treatment-sec sec-type="remarks" id="SECID0E62AG"><title>Remarks.</title><p>The phylogeny presented shows <italic><tp:taxon-name><tp:taxon-name-part taxon-name-part-type="genus" reg="Tehuana">Tehuana</tp:taxon-name-part></tp:taxon-name></italic> to be closely related to <italic><tp:taxon-name><tp:taxon-name-part taxon-name-part-type="genus" reg="Disparithelphusa">Disparithelphusa</tp:taxon-name-part></tp:taxon-name></italic> (Fig. <xref ref-type="fig" rid="F2">2</xref>); however, there are strong differences in the <abbrev xmlns:xlink="http://www.w3.org/1999/xlink" xlink:title="left first male gonopod" id="ABBRID0EX3AG" xlink:type="simple">G1</abbrev> morphology: in <italic><tp:taxon-name><tp:taxon-name-part taxon-name-part-type="genus" reg="Tehuana">Tehuana</tp:taxon-name-part></tp:taxon-name></italic> it is stouter, the lateral notch on the main shaft is in the middle, the internal surface of the proximal lobe of the caudo-marginal projection is marked with a strong carina, and the meso-distal lobe arises from the distocaudal corner of the mesial surface. <xref ref-type="bibr" rid="B15">Álvarez et al. (2020)</xref> in their phylogenetic analysis of the family also recovered <italic><tp:taxon-name><tp:taxon-name-part taxon-name-part-type="genus" reg="Tehuana">Tehuana</tp:taxon-name-part></tp:taxon-name></italic> and <italic><tp:taxon-name><tp:taxon-name-part taxon-name-part-type="genus" reg="Disparithelphusa">Disparithelphusa</tp:taxon-name-part></tp:taxon-name></italic> as sister taxa.</p></tp:treatment-sec><tp:treatment-sec sec-type="distribution" id="SECID0EU4AG"><title>Distribution.</title><p>The species of <italic><tp:taxon-name><tp:taxon-name-part taxon-name-part-type="genus" reg="Tehuana">Tehuana</tp:taxon-name-part></tp:taxon-name></italic> are distributed in southeastern Mexico covering the Isthmus of Tehuantepec region (Fig. <xref ref-type="fig" rid="F1">1</xref>) in Chiapas, Oaxaca, Tabasco, and Veracruz.</p></tp:treatment-sec><tp:treatment-sec sec-type="Species included" id="SECID0EF5AG"><title>Species included.</title><p><italic><tp:taxon-name><tp:taxon-name-part taxon-name-part-type="genus" reg="Tehuana">Tehuana</tp:taxon-name-part><tp:taxon-name-part taxon-name-part-type="species" reg="ayotzintepecensis">ayotzintepecensis</tp:taxon-name-part></tp:taxon-name></italic> sp. nov.; <italic><tp:taxon-name><tp:taxon-name-part taxon-name-part-type="genus" reg="Tehuana">T.</tp:taxon-name-part><tp:taxon-name-part taxon-name-part-type="species" reg="col">col</tp:taxon-name-part></tp:taxon-name></italic> sp. nov.; <italic><tp:taxon-name><tp:taxon-name-part taxon-name-part-type="genus" reg="Tehuana">T.</tp:taxon-name-part><tp:taxon-name-part taxon-name-part-type="species" reg="complanata">complanata</tp:taxon-name-part></tp:taxon-name></italic> (Rathbun, 1905); <italic><tp:taxon-name><tp:taxon-name-part taxon-name-part-type="genus" reg="Tehuana">T.</tp:taxon-name-part><tp:taxon-name-part taxon-name-part-type="species" reg="chontalpaensis">chontalpaensis</tp:taxon-name-part></tp:taxon-name></italic> Villalobos &amp; Alvarez, 2003; <italic><tp:taxon-name><tp:taxon-name-part taxon-name-part-type="genus" reg="Tehuana">T.</tp:taxon-name-part><tp:taxon-name-part taxon-name-part-type="species" reg="diabolis">diabolis</tp:taxon-name-part></tp:taxon-name></italic> (Pretzmann, 1978); <italic><tp:taxon-name><tp:taxon-name-part taxon-name-part-type="genus" reg="Tehuana">T.</tp:taxon-name-part><tp:taxon-name-part taxon-name-part-type="species" reg="jacatepecensis">jacatepecensis</tp:taxon-name-part></tp:taxon-name></italic> Villalobos &amp; Alvarez, 2003; <italic><tp:taxon-name><tp:taxon-name-part taxon-name-part-type="genus" reg="Tehuana">T.</tp:taxon-name-part><tp:taxon-name-part taxon-name-part-type="species" reg="lamellifrons">lamellifrons</tp:taxon-name-part></tp:taxon-name></italic> (Rathbun, 1893); <italic><tp:taxon-name><tp:taxon-name-part taxon-name-part-type="genus" reg="Tehuana">T.</tp:taxon-name-part><tp:taxon-name-part taxon-name-part-type="species" reg="lamothei">lamothei</tp:taxon-name-part></tp:taxon-name></italic> Alvarez &amp; Villalobos, 1994; <italic><tp:taxon-name><tp:taxon-name-part taxon-name-part-type="genus" reg="Tehuana">T.</tp:taxon-name-part><tp:taxon-name-part taxon-name-part-type="species" reg="poglayenorum">poglayenorum</tp:taxon-name-part></tp:taxon-name></italic> (Pretzmann, 1978); <italic><tp:taxon-name><tp:taxon-name-part taxon-name-part-type="genus" reg="Tehuana">Tehuana</tp:taxon-name-part><tp:taxon-name-part taxon-name-part-type="species" reg="veracruzana">veracruzana</tp:taxon-name-part></tp:taxon-name></italic> (Rodríguez &amp; Smalley in Smalley, 1970).</p></tp:treatment-sec><tp:treatment-sec><!--Section generated to contain objects referenced in tp:taxon-treatment.--><fig id="F2" position="float" orientation="portrait"><object-id xmlns:xlink="http://www.w3.org/1999/xlink" content-type="doi" xlink:type="simple">10.3897/zookeys.1117.85362.figure2</object-id><object-id xmlns:xlink="http://www.w3.org/1999/xlink" content-type="arpha" xlink:type="simple">F3F96FBA-B3BF-5C7A-A751-08836EEB1E85</object-id><label>Figure 2.</label><caption><p>Schematic representation of the terminology used to describe the male first gonopod (<abbrev xmlns:xlink="http://www.w3.org/1999/xlink" xlink:title="left first male gonopod" id="ABBRID0ETEAG" xlink:type="simple">G1</abbrev>) of some <italic><tp:taxon-name><tp:taxon-name-part taxon-name-part-type="genus" reg="Tehuana">Tehuana</tp:taxon-name-part></tp:taxon-name></italic> species using as examples the <abbrev xmlns:xlink="http://www.w3.org/1999/xlink" xlink:title="left first male gonopod" id="ABBRID0E5EAG" xlink:type="simple">G1</abbrev> of <bold>A</bold><italic><tp:taxon-name><tp:taxon-name-part taxon-name-part-type="genus" reg="Tehuana">T.</tp:taxon-name-part><tp:taxon-name-part taxon-name-part-type="species" reg="lamellifrons">lamellifrons</tp:taxon-name-part></tp:taxon-name></italic><bold>B</bold><italic><tp:taxon-name><tp:taxon-name-part taxon-name-part-type="genus" reg="Tehuana">T.</tp:taxon-name-part><tp:taxon-name-part taxon-name-part-type="species" reg="veracruzana">veracruzana</tp:taxon-name-part></tp:taxon-name></italic><bold>C</bold><italic><tp:taxon-name><tp:taxon-name-part taxon-name-part-type="genus" reg="Tehuana">T.</tp:taxon-name-part><tp:taxon-name-part taxon-name-part-type="species" reg="lamothei">lamothei</tp:taxon-name-part></tp:taxon-name></italic><bold>D</bold><italic><tp:taxon-name><tp:taxon-name-part taxon-name-part-type="genus" reg="Tehuana">T.</tp:taxon-name-part><tp:taxon-name-part taxon-name-part-type="species" reg="jacatepecensis">jacatepecensis</tp:taxon-name-part></tp:taxon-name></italic><bold>E</bold><italic><tp:taxon-name><tp:taxon-name-part taxon-name-part-type="genus" reg="Tehuana">T.</tp:taxon-name-part><tp:taxon-name-part taxon-name-part-type="species" reg="poglayenorum">poglayenorum</tp:taxon-name-part></tp:taxon-name></italic><bold>F</bold><italic><tp:taxon-name><tp:taxon-name-part taxon-name-part-type="genus" reg="Tehuana">T.</tp:taxon-name-part><tp:taxon-name-part taxon-name-part-type="species" reg="chontalpaensis">chontalpaensis.</tp:taxon-name-part></tp:taxon-name></italic><bold>A–C</bold> mesial view <bold>D, E</bold> distal view <bold>F</bold> lateral view. Scale bars: 1 mm <bold>(A, B, C, F)</bold>; 0.5 mm <bold>(D, E)</bold>. Abbreviations: ac, apical cavity; cc, central crest; cmp, caudo-marginal projection; ccmp, distal crest of the caudo-marginal projection; cdc, caudal distal crest; cpl, cephalic border of the proximal lobe; dl, distal lobe; dmp, distal border of the mesial process; hc, internal carena height; hdl, distal lobe height; hpl, proximal lobe height; ic, internal carena of the proximal lobe; imp, internal angle of the mesial process; ldc, lateral distal crest; ldl, distal lobe length; lmp, lateral border of the mesial process; lpl, proximal lobe length; ls, lateral spine; mc, medial constriction; mdc, mesial distal crest; mdl, meso-distal lobe; mp, mesial process; mpl, marginal plate; ms, marginal suture; nmp, notch of the caudo-marginal projection; pl, proximal lobe; sf, spine field; sp, spermatic pore.</p></caption><graphic xmlns:xlink="http://www.w3.org/1999/xlink" xlink:href="zookeys-1117-001_article-85362__-g002.jpg" position="float" orientation="portrait" xlink:type="simple" id="oo_725898.jpg"><uri content-type="original_file" xlink:type="simple">https://binary.pensoft.net/fig/725898</uri></graphic></fig><fig id="F1" position="float" orientation="portrait"><object-id xmlns:xlink="http://www.w3.org/1999/xlink" content-type="doi" xlink:type="simple">10.3897/zookeys.1117.85362.figure1</object-id><object-id xmlns:xlink="http://www.w3.org/1999/xlink" content-type="arpha" xlink:type="simple">0E30DE2B-3FB1-5D3F-8328-4C9212769F16</object-id><label>Figure 1.</label><caption><p>Distribution of the species of the genus <italic><tp:taxon-name><tp:taxon-name-part taxon-name-part-type="genus" reg="Tehuana">Tehuana</tp:taxon-name-part></tp:taxon-name></italic> in southeastern Mexico.</p></caption><graphic xmlns:xlink="http://www.w3.org/1999/xlink" xlink:href="zookeys-1117-001_article-85362__-g001.jpg" position="float" orientation="portrait" xlink:type="simple" id="oo_725897.jpg"><uri content-type="original_file" xlink:type="simple">https://binary.pensoft.net/fig/725897</uri></graphic></fig></tp:treatment-sec><ref-list><ref id="B47"><mixed-citation xmlns:xlink="http://www.w3.org/1999/xlink" xlink:type="simple"><person-group><name name-style="western"><surname>Pretzmann</surname><given-names>G</given-names></name></person-group> (<year>1971</year>) <article-title>Fortschritte in der Klassifizierung der <tp:taxon-name><tp:taxon-name-part taxon-name-part-type="family">Pseudothelphusidae</tp:taxon-name-part></tp:taxon-name>.</article-title><source>Sitzungsberichte der Mathematisch-naturwissenschaftlichen Klasse der Österreichischen Akademie der Wissenschaften, Wien</source><volume>179</volume>: <fpage>15</fpage>–<lpage>24</lpage>. <ext-link xlink:href="https://decapoda.nhm.org/pdfs/27495/27495.pdf" ext-link-type="uri" xlink:type="simple">https://decapoda.nhm.org/pdfs/27495/27495.pdf</ext-link></mixed-citation></ref><ref id="B48"><mixed-citation xmlns:xlink="http://www.w3.org/1999/xlink" xlink:type="simple"><person-group><name name-style="western"><surname>Pretzmann</surname><given-names>G</given-names></name></person-group> (<year>1972</year>) Die <tp:taxon-name><tp:taxon-name-part taxon-name-part-type="family">Pseudothelphusidae</tp:taxon-name-part></tp:taxon-name> (<tp:taxon-name><tp:taxon-name-part taxon-name-part-type="subphylum">Crustacea</tp:taxon-name-part></tp:taxon-name>, <tp:taxon-name><tp:taxon-name-part taxon-name-part-type="infraorder">Brachyura</tp:taxon-name-part></tp:taxon-name>). Zoologica 42(1): [pt 120] 15–182. <ext-link xlink:href="https://decapoda.nhm.org/pdfs/30682/30682.pdf" ext-link-type="uri" xlink:type="simple">https://decapoda.nhm.org/pdfs/30682/30682.pdf</ext-link></mixed-citation></ref><ref id="B50"><mixed-citation xmlns:xlink="http://www.w3.org/1999/xlink" xlink:type="simple"><person-group><name name-style="western"><surname>Pretzmann</surname><given-names>G</given-names></name></person-group> (<year>1980</year>) <article-title>Von Dr Ivo Poglayen-Neuwall 1975 in Mittelamerika gesammelte Krabben.</article-title><source>Annalen des Naturhistorichen Museums in Wien</source><volume>83</volume>: <fpage>651</fpage>–<lpage>666</lpage>. <ext-link xlink:href="https://decapoda.nhm.org/pdfs/31219/31219.pdf" ext-link-type="uri" xlink:type="simple">https://decapoda.nhm.org/pdfs/31219/31219.pdf</ext-link></mixed-citation></ref><ref id="B59"><mixed-citation xmlns:xlink="http://www.w3.org/1999/xlink" xlink:type="simple"><person-group><name name-style="western"><surname>Rodríguez</surname><given-names>G</given-names></name><name name-style="western"><surname>Smalley</surname><given-names>AE</given-names></name></person-group> (<year>1972</year>) <article-title>Los cangrejos de agua dulce de México de la familia <tp:taxon-name><tp:taxon-name-part taxon-name-part-type="family">Pseudothelphusidae</tp:taxon-name-part></tp:taxon-name> (<tp:taxon-name><tp:taxon-name-part taxon-name-part-type="subphylum">Crustacea</tp:taxon-name-part></tp:taxon-name>, <tp:taxon-name><tp:taxon-name-part taxon-name-part-type="infraorder">Brachyura</tp:taxon-name-part></tp:taxon-name>).</article-title><source>Anales del Instituto de Biología, Universidad Nacional Autónoma de México, serie Ciencias del Mar y Limnología</source><volume>40</volume>: <fpage>69</fpage>–<lpage>112</lpage>. <ext-link xlink:href="https://decapoda.nhm.org/pdfs/27336/27336.pdf" ext-link-type="uri" xlink:type="simple">https://decapoda.nhm.org/pdfs/27336/27336.pdf</ext-link></mixed-citation></ref><ref id="B65"><mixed-citation xmlns:xlink="http://www.w3.org/1999/xlink" xlink:type="simple"><person-group><name name-style="western"><surname>Türkay</surname><given-names>M</given-names></name></person-group> (<year>1978</year>) Die identität von <italic><tp:taxon-name><tp:taxon-name-part taxon-name-part-type="genus">Pseudothelphusa</tp:taxon-name-part><tp:taxon-name-part taxon-name-part-type="species">complanata</tp:taxon-name-part></tp:taxon-name></italic> Rathbun, 1905 mit Bemerkugen zu <tp:taxon-name><tp:taxon-name-part taxon-name-part-type="genus">Pseudothelphusa</tp:taxon-name-part> (<tp:taxon-name-part taxon-name-part-type="subgenus">Tehuana</tp:taxon-name-part>)</tp:taxon-name> Rodríguez &amp; Smalley, 1969 (<tp:taxon-name><tp:taxon-name-part taxon-name-part-type="subphylum">Crustacea</tp:taxon-name-part></tp:taxon-name>: <tp:taxon-name><tp:taxon-name-part taxon-name-part-type="order">Decapoda</tp:taxon-name-part></tp:taxon-name>: <tp:taxon-name><tp:taxon-name-part taxon-name-part-type="family">Pseudothelphusidae</tp:taxon-name-part></tp:taxon-name>). Senckenbergiana Biologica 59(1/2): 143–150.</mixed-citation></ref><ref id="B70"><mixed-citation xmlns:xlink="http://www.w3.org/1999/xlink" xlink:type="simple"><person-group><name name-style="western"><surname>Villalobos-Hiriart</surname><given-names>JL</given-names></name><name name-style="western"><surname>Díaz-Barriga</surname><given-names>A</given-names></name><name name-style="western"><surname>Lira-Fernández</surname><given-names>E</given-names></name></person-group> (<year>1993</year>) <article-title>Los crustáceos de agua dulce de México.</article-title><source>Revista de la Sociedad Mexicana de Historia Natural</source><volume>44</volume>: <fpage>267</fpage>–<lpage>290</lpage>.</mixed-citation></ref><ref id="B3"><mixed-citation xmlns:xlink="http://www.w3.org/1999/xlink" xlink:type="simple"><person-group><name name-style="western"><surname>Alvarez</surname><given-names>F</given-names></name><name name-style="western"><surname>Villalobos</surname><given-names>JL</given-names></name></person-group> (<year>1994</year>) <article-title>Two new species and one new combination of freshwater crabs from Mexico (<tp:taxon-name><tp:taxon-name-part taxon-name-part-type="subphylum">Crustacea</tp:taxon-name-part></tp:taxon-name>: <tp:taxon-name><tp:taxon-name-part taxon-name-part-type="infraorder">Brachyura</tp:taxon-name-part></tp:taxon-name>: <tp:taxon-name><tp:taxon-name-part taxon-name-part-type="family">Pseudothelphusidae</tp:taxon-name-part></tp:taxon-name>).</article-title><source>Proceedings of the Biological Society of Washington</source><volume>107</volume>(<issue>4</issue>): <fpage>729</fpage>–<lpage>737</lpage>. <ext-link xlink:href="https://www.biodiversitylibrary.org/page/35515374#page/763/mode/1up" ext-link-type="uri" xlink:type="simple">https://www.biodiversitylibrary.org/page/35515374#page/763/mode/1up</ext-link></mixed-citation></ref><ref id="B11"><mixed-citation xmlns:xlink="http://www.w3.org/1999/xlink" xlink:type="simple"><person-group><name name-style="western"><surname>Álvarez</surname><given-names>F</given-names></name><name name-style="western"><surname>Villalobos</surname><given-names>JL</given-names></name><name name-style="western"><surname>Robles</surname><given-names>R</given-names></name></person-group> (<year>2005</year>) <article-title>Crustáceos, Cap. 8.</article-title> In: <person-group><name name-style="western"><surname>Bueno</surname><given-names>J</given-names></name><name name-style="western"><surname>Álvarez</surname><given-names>F</given-names></name><name name-style="western"><surname>Santiago</surname><given-names>S</given-names></name></person-group> (<role>Eds</role>) <issue-title>Biodiversidad del Estado de Tabasco.</issue-title><source>Instituto de Biología, Universidad Nacional Autónoma de México, Comisión Nacional para el Conocimiento y Uso de la Biodiversidad, México</source>, <fpage>177</fpage>–<lpage>195</lpage>.</mixed-citation></ref><ref id="B39"><mixed-citation xmlns:xlink="http://www.w3.org/1999/xlink" xlink:type="simple"><person-group><name name-style="western"><surname>Ng</surname><given-names>PKL</given-names></name><name name-style="western"><surname>Guinot</surname><given-names>D</given-names></name><name name-style="western"><surname>Davie</surname><given-names>PJF</given-names></name></person-group> (<year>2008</year>) <article-title>Systema Brachyurorum: Part I. An annotated checklist of extant brachyuran crabs of the world.</article-title><source>The Raffles Bulletin of Zoology</source><volume>17</volume>: <fpage>1</fpage>–<lpage>286</lpage>. <ext-link xlink:href="https://lkcnhm.nus.edu.sg/wp-content/uploads/sites/10/app/uploads/2017/04/s17rbz.pdf" ext-link-type="uri" xlink:type="simple">https://lkcnhm.nus.edu.sg/wp-content/uploads/sites/10/app/uploads/2017/04/s17rbz.pdf</ext-link></mixed-citation></ref><ref id="B69"><mixed-citation xmlns:xlink="http://www.w3.org/1999/xlink" xlink:type="simple"><person-group><name name-style="western"><surname>Villalobos Hiriart</surname><given-names>JL</given-names></name><name name-style="western"><surname>Álvarez</surname><given-names>F</given-names></name></person-group> (<year>2008</year>) <article-title>Los cangrejos de agua dulce de la familia <tp:taxon-name><tp:taxon-name-part taxon-name-part-type="family">Pseudothelphusidae</tp:taxon-name-part></tp:taxon-name> (<tp:taxon-name><tp:taxon-name-part taxon-name-part-type="order">Decapoda</tp:taxon-name-part></tp:taxon-name>: <tp:taxon-name><tp:taxon-name-part taxon-name-part-type="infraorder">Brachyura</tp:taxon-name-part></tp:taxon-name>: Eubrachyura) de México. Con un apéndice de las especies citadas para América hasta el 2006.</article-title> In: <person-group><name name-style="western"><surname>Álvarez</surname><given-names>F</given-names></name><name name-style="western"><surname>Rodríguez</surname><given-names>G</given-names></name></person-group> (<role>Eds</role>) <issue-title>Crustáceos de México: Estado actual de su conocimiento.</issue-title><source>UANL-PROMEP-SEP. Dirección General de Publicaciones, Universidad Autónoma de Nuevo León, México, D.F.</source>, <fpage>239</fpage>–<lpage>299</lpage>.</mixed-citation></ref><ref id="B13"><mixed-citation xmlns:xlink="http://www.w3.org/1999/xlink" xlink:type="simple"><person-group><name name-style="western"><surname>Álvarez</surname><given-names>F</given-names></name><name name-style="western"><surname>Villalobos</surname><given-names>JL</given-names></name><name name-style="western"><surname>Elías-Guiérrez</surname><given-names>M</given-names></name><name name-style="western"><surname>Rivera</surname><given-names>G</given-names></name></person-group> (<year>2011b</year>) Crustáceos dulceacuícolas y terrestres de Chiapas. In: Álvarez F (Coord) Chiapas: estudios sobre su diversidad biológica. Universidad Nacional Autónoma de México, México, 209–297.</mixed-citation></ref><ref id="B33"><mixed-citation xmlns:xlink="http://www.w3.org/1999/xlink" xlink:type="simple"><person-group><name name-style="western"><surname>Mejía-Ortíz</surname><given-names>L</given-names></name><name name-style="western"><surname>López-Mejía</surname><given-names>M</given-names></name><name name-style="western"><surname>Martínez</surname><given-names>MI</given-names></name></person-group> (<year>2011</year>) <source>Crustáceos decápodos del Río Papaloapan, Veracruz.</source><publisher-name>Universidad de Quintana Roo</publisher-name>, <publisher-loc>Unidad Cozumel, México</publisher-loc>, <size units="page">155 pp</size>.</mixed-citation></ref><ref id="B27"><mixed-citation xmlns:xlink="http://www.w3.org/1999/xlink" xlink:type="simple"><person-group><name name-style="western"><surname>Guinot</surname><given-names>D</given-names></name><name name-style="western"><surname>Hendrickx</surname><given-names>ME</given-names></name></person-group> (<year>2014</year>) <article-title>Correct date and authorship of taxa of Middle American freshwater crabs described by Rodríguez and Smalley (1972) (not 1969) and included in Smalley (1970) (<tp:taxon-name><tp:taxon-name-part taxon-name-part-type="subphylum">Crustacea</tp:taxon-name-part></tp:taxon-name>: <tp:taxon-name><tp:taxon-name-part taxon-name-part-type="order">Decapoda</tp:taxon-name-part></tp:taxon-name>: <tp:taxon-name><tp:taxon-name-part taxon-name-part-type="infraorder">Brachyura</tp:taxon-name-part></tp:taxon-name>: <tp:taxon-name><tp:taxon-name-part taxon-name-part-type="family">Pseudothelphusidae</tp:taxon-name-part></tp:taxon-name>).</article-title><source>Zootaxa</source><volume>3821</volume>(<issue>4</issue>): <fpage>476</fpage>–<lpage>484</lpage>. <ext-link xlink:href="10.11646/zootaxa.3821.4.6" ext-link-type="doi" xlink:type="simple">https://doi.org/10.11646/zootaxa.3821.4.6</ext-link></mixed-citation></ref><ref id="B8"><mixed-citation xmlns:xlink="http://www.w3.org/1999/xlink" xlink:type="simple"><person-group><name name-style="western"><surname>Alvarez</surname><given-names>F</given-names></name><name name-style="western"><surname>Villalobos</surname><given-names>JL</given-names></name></person-group> (<year>2016</year>) <article-title>Chapter 8: Freshwater decapod diversity and conservation in México.</article-title> In: <person-group><name name-style="western"><surname>Kawai</surname><given-names>T</given-names></name><name name-style="western"><surname>Cumberlidge</surname><given-names>N</given-names></name></person-group> (<role>Eds</role>) <issue-title>A global overview of the conservation of freshwater decapod crustaceans.</issue-title><source>Springer, Cham</source>, <fpage>237</fpage>–<lpage>266</lpage>. <ext-link xlink:href="10.1007/978-3-319-42527-6_8" ext-link-type="doi" xlink:type="simple">https://doi.org/10.1007/978-3-319-42527-6_8</ext-link></mixed-citation></ref><ref id="B71"><mixed-citation xmlns:xlink="http://www.w3.org/1999/xlink" xlink:type="simple"><person-group><name name-style="western"><surname>Villalobos-Hiriart</surname><given-names>JL</given-names></name><name name-style="western"><surname>Kamanli</surname><given-names>SA</given-names></name><name name-style="western"><surname>Álvarez</surname><given-names>F</given-names></name><name name-style="western"><surname>Garbout</surname><given-names>A</given-names></name><name name-style="western"><surname>Clark</surname><given-names>PF</given-names></name></person-group> (<year>2019</year>) <article-title><italic><tp:taxon-name><tp:taxon-name-part taxon-name-part-type="genus">Lobithelphusa</tp:taxon-name-part><tp:taxon-name-part taxon-name-part-type="species">mexicana</tp:taxon-name-part></tp:taxon-name></italic> Rodriguez, 1982 (<tp:taxon-name><tp:taxon-name-part taxon-name-part-type="order">Decapoda</tp:taxon-name-part></tp:taxon-name>: <tp:taxon-name><tp:taxon-name-part taxon-name-part-type="family">Pseudothelphusidae</tp:taxon-name-part></tp:taxon-name>): a reassessment of key characters and systematics.</article-title><source>Zootaxa</source><volume>4586</volume>(<issue>1</issue>): <fpage>151</fpage>–<lpage>161</lpage>. <ext-link xlink:href="10.11646/zootaxa.4586.1.8" ext-link-type="doi" xlink:type="simple">https://doi.org/10.11646/zootaxa.4586.1.8</ext-link></mixed-citation></ref><ref id="B15"><mixed-citation xmlns:xlink="http://www.w3.org/1999/xlink" xlink:type="simple"><person-group><name name-style="western"><surname>Álvarez</surname><given-names>F</given-names></name><name name-style="western"><surname>Ojeda</surname><given-names>JC</given-names></name><name name-style="western"><surname>Souza-Carvalho</surname><given-names>E</given-names></name><name name-style="western"><surname>Villalobos</surname><given-names>JL</given-names></name><name name-style="western"><surname>Magalhães</surname><given-names>C</given-names></name><name name-style="western"><surname>Wehrtmann</surname><given-names>IS</given-names></name><name name-style="western"><surname>Mantelatto</surname><given-names>FL</given-names></name></person-group> (<year>2020</year>) <article-title>Revision of the higher taxonomy of Neotropical freshwater crabs of the family <tp:taxon-name><tp:taxon-name-part taxon-name-part-type="family">Pseudothelphusidae</tp:taxon-name-part></tp:taxon-name>, based on multigene and morphological analyses.</article-title><source>Zoological Journal of the Linnean Society</source><volume>193</volume>(<issue>3</issue>): <fpage>973</fpage>–<lpage>1001</lpage>. <ext-link xlink:href="10.1093/zoolinnean/zlaa162" ext-link-type="doi" xlink:type="simple">https://doi.org/10.1093/zoolinnean/zlaa162</ext-link></mixed-citation></ref></ref-list></tp:taxon-treatment>
