# Supplementary material for: ﻿Revision of the freshwater crabs of the genus Tehuana Rodríguez & Smalley in Smalley 1970 (Decapoda, Pseudothelphusidae), with the descriptions of two new species
Source: Zookeys. 2022 Aug 11;1117:1–35. doi: 10.3897/zookeys.1117.85362 (PMC9848680; doi:10.3897/zookeys.1117.85362)
Supplement: XML Treatment for Tehuana complanata [file zookeys.1117.85362-treatment4.xml]

<!DOCTYPE tp:taxon-treatment
  PUBLIC "-//TaxonX//DTD Taxonomic Treatment Publishing DTD v0 20100105//EN" "tax-treatment-NSO.dtd">
<tp:taxon-treatment xmlns:tp="http://www.plazi.org/taxpub"><tp:treatment-meta><kwd-group><label>Taxon classification</label><kwd>
                <named-content content-type="kingdom">Animalia</named-content>
              </kwd><kwd>
                <named-content content-type="order">Asterales</named-content>
              </kwd><kwd>
                <named-content content-type="family">Asteraceae</named-content>
              </kwd></kwd-group><mixed-citation publication-type="journal"><person-group><name><surname>Moreno-Juárez</surname><given-names>Eric G.</given-names></name><name><surname>Villalobos</surname><given-names>José Luis</given-names></name><name><surname>Álvarez</surname><given-names>Fernando</given-names></name></person-group><article-title>﻿Revision of the freshwater crabs of the genus <italic><tp:taxon-name><tp:taxon-name-part taxon-name-part-type="genus" reg="Tehuana">Tehuana</tp:taxon-name-part></tp:taxon-name></italic> Rodríguez &amp; Smalley in Smalley 1970 (<tp:taxon-name><tp:taxon-name-part taxon-name-part-type="order">Decapoda</tp:taxon-name-part></tp:taxon-name>, <tp:taxon-name><tp:taxon-name-part taxon-name-part-type="family">Pseudothelphusidae</tp:taxon-name-part></tp:taxon-name>), with the descriptions of two new species</article-title><source>Zookeys</source><day>11</day><month>08</month><year>2022</year><volume>1117</volume><fpage>1</fpage><lpage>35</lpage><pub-id pub-id-type="doi">10.3897/zookeys.1117.85362</pub-id></mixed-citation></tp:treatment-meta><tp:nomenclature><label>﻿</label><tp:taxon-name>
              <object-id xmlns:xlink="http://www.w3.org/1999/xlink" content-type="arpha" xlink:type="simple">27C50A5D-F13E-5283-A541-2709123F12BE</object-id>
              <tp:taxon-name-part taxon-name-part-type="genus" reg="Tehuana">Tehuana</tp:taxon-name-part>
              <tp:taxon-name-part taxon-name-part-type="species" reg="complanata">complanata</tp:taxon-name-part>
            </tp:taxon-name><tp:taxon-authority>(Rathbun, 1905)</tp:taxon-authority><xref ref-type="fig" rid="F8">Figs 8D</xref><xref ref-type="fig" rid="F9">, 9D</xref><tp:nomenclature-citation-list><tp:nomenclature-citation><tp:taxon-name>
                  <tp:taxon-name-part taxon-name-part-type="status">?</tp:taxon-name-part>
                  <tp:taxon-name-part taxon-name-part-type="genus" reg="Pseudothelphusa">Pseudothelphusa</tp:taxon-name-part>
                  <tp:taxon-name-part taxon-name-part-type="species" reg="bocourti">bocourti</tp:taxon-name-part>
                </tp:taxon-name><comment>.—Rathbun, 1898: 512 (in key), 513, 533 (list) [not <tp:taxon-name><tp:taxon-name-part taxon-name-part-type="genus" reg="Boscia">Boscia</tp:taxon-name-part><tp:taxon-name-part taxon-name-part-type="species" reg="bocourti">bocourti</tp:taxon-name-part></tp:taxon-name> A. Milne-Edwards, 1866]. </comment></tp:nomenclature-citation><tp:nomenclature-citation><tp:taxon-name>
                  <tp:taxon-name-part taxon-name-part-type="genus" reg="Pseudothelphusa">Pseudothelphusa</tp:taxon-name-part>
                  <tp:taxon-name-part taxon-name-part-type="species" reg="complanata">complanata</tp:taxon-name-part>
                </tp:taxon-name><comment>Rathbun, 1905: 303, fig. 3.—<xref ref-type="bibr" rid="B20">Coifmann 1939</xref>: 107 (list).</comment></tp:nomenclature-citation><tp:nomenclature-citation><tp:taxon-name>
                  <tp:taxon-name-part taxon-name-part-type="genus" reg="Pseudothelphusa">“Pseudothelphusa”</tp:taxon-name-part>
                  <tp:taxon-name-part taxon-name-part-type="species" reg="complanata">complanata</tp:taxon-name-part>
                </tp:taxon-name><comment>.—Pretzmann, 1965: 10 (list). </comment></tp:nomenclature-citation><tp:nomenclature-citation><tp:taxon-name>
                  <tp:taxon-name-part taxon-name-part-type="genus" reg="Pseudothelphusa"/>
                </tp:taxon-name><comment><tp:taxon-name><tp:taxon-name-part taxon-name-part-type="genus" reg="Pseudothelphusa">Pseudothelphusa</tp:taxon-name-part></tp:taxon-name> (<tp:taxon-name><tp:taxon-name-part taxon-name-part-type="genus" reg="Pseudothelphusa">Pseudothelphusa</tp:taxon-name-part></tp:taxon-name>) <tp:taxon-name><tp:taxon-name-part taxon-name-part-type="genus" reg="Pseudothelphusa"/><tp:taxon-name-part taxon-name-part-type="species" reg="lamellifrons">lamellifrons</tp:taxon-name-part><tp:taxon-name-part taxon-name-part-type="subspecies" reg="gruneri">gruneri</tp:taxon-name-part></tp:taxon-name>.—Pretzmann, 1968: 7.—<xref ref-type="bibr" rid="B47">Pretzmann 1971</xref>: 22 (list). </comment></tp:nomenclature-citation><tp:nomenclature-citation><tp:taxon-name><tp:taxon-name-part taxon-name-part-type="genus" reg="Pseudothelphusa">Pseudothelphusa</tp:taxon-name-part> (<tp:taxon-name-part taxon-name-part-type="subgenus" reg="Pseudothelphusa">Pseudothelphusa</tp:taxon-name-part>) <tp:taxon-name-part taxon-name-part-type="species" reg="americana">americana</tp:taxon-name-part> <tp:taxon-name-part taxon-name-part-type="subspecies" reg="lamellifrons">lamellifrons</tp:taxon-name-part></tp:taxon-name><comment>.—Bott, 1970: 334, pl. 2, figs 11–13.</comment></tp:nomenclature-citation><tp:nomenclature-citation><tp:taxon-name><tp:taxon-name-part taxon-name-part-type="genus" reg="Potamocarcinus">Potamocarcinus</tp:taxon-name-part> (<tp:taxon-name-part taxon-name-part-type="subgenus" reg="Raddaus">Raddaus</tp:taxon-name-part>) <tp:taxon-name-part taxon-name-part-type="species" reg="bocourti">bocourti</tp:taxon-name-part> <tp:taxon-name-part taxon-name-part-type="subspecies" reg="complanata">complanata</tp:taxon-name-part></tp:taxon-name><comment>.—Pretzmann, 1971: 20.(list).</comment></tp:nomenclature-citation><tp:nomenclature-citation><tp:taxon-name><tp:taxon-name-part taxon-name-part-type="genus" reg="Potamocarcinus">Potamocarcinus</tp:taxon-name-part> (<tp:taxon-name-part taxon-name-part-type="subgenus" reg="Raddaus">Raddaus</tp:taxon-name-part>) <tp:taxon-name-part taxon-name-part-type="species" reg="bocourti">bocourti</tp:taxon-name-part> <tp:taxon-name-part taxon-name-part-type="subspecies" reg="complanatus">complanatus</tp:taxon-name-part></tp:taxon-name><comment>.—Pretzmann, 1972: 78, text fig. 18, fig. 542.</comment></tp:nomenclature-citation><tp:nomenclature-citation><tp:taxon-name>
                  <tp:taxon-name-part taxon-name-part-type="genus" reg="Pseudothelphusa"/>
                </tp:taxon-name><comment><tp:taxon-name><tp:taxon-name-part taxon-name-part-type="genus" reg="Pseudothelphusa">Pseudothelphusa</tp:taxon-name-part>
                   (<tp:taxon-name-part taxon-name-part-type="subgenus" reg="Tehuana">Tehuana</tp:taxon-name-part>) <tp:taxon-name-part taxon-name-part-type="species" reg="lamellifrons">lamellifrons</tp:taxon-name-part> <tp:taxon-name-part taxon-name-part-type="subspecies" reg="gruneri">gruneri</tp:taxon-name-part></tp:taxon-name>.—Pretzmann, 1972: 108, figs 621–623, 674–677. </comment></tp:nomenclature-citation><tp:nomenclature-citation><tp:taxon-name><tp:taxon-name-part taxon-name-part-type="genus" reg="Pseudothelphusa">Pseudothelphusa</tp:taxon-name-part> (<tp:taxon-name-part taxon-name-part-type="subgenus" reg="Tehuana">Tehuana</tp:taxon-name-part>) <tp:taxon-name-part taxon-name-part-type="species" reg="cordobensis">cordobensis</tp:taxon-name-part></tp:taxon-name><comment>Rodríguez &amp; Smalley, 1972: 77, fig. 8, pl. 5.</comment></tp:nomenclature-citation><tp:nomenclature-citation><tp:taxon-name><tp:taxon-name-part taxon-name-part-type="genus" reg="Pseudothelphusa">Pseudothelphusa</tp:taxon-name-part> (<tp:taxon-name-part taxon-name-part-type="subgenus" reg="Tehuana">Tehuana</tp:taxon-name-part>) <tp:taxon-name-part taxon-name-part-type="species" reg="complanata">complanata</tp:taxon-name-part></tp:taxon-name><comment>Türkay, 1978: 145, figs 2a, b, 3.</comment></tp:nomenclature-citation><tp:nomenclature-citation><tp:taxon-name>
                  <tp:taxon-name-part taxon-name-part-type="genus" reg="Tehuana">Tehuana</tp:taxon-name-part>
                  <tp:taxon-name-part taxon-name-part-type="species" reg="complanata">complanata</tp:taxon-name-part>
                </tp:taxon-name><comment>Rodriguez, 1982: 131, fig. 85.—<xref ref-type="bibr" rid="B66">Villalobos 1982</xref>: 221 (list).—<xref ref-type="bibr" rid="B70">Villalobos-Hiriart et al. 1993</xref>: 284 (list).—<xref ref-type="bibr" rid="B3">Alvarez and Villalobos 1994</xref>: 730 .—<xref ref-type="bibr" rid="B10">Álvarez et al. 1999</xref>: 20, fig. 3 (map), 23, box 3 (list).—Villalobos and Alvarez 2003: 2003 (in key) .—<xref ref-type="bibr" rid="B69">Villalobos Hiriart and Álvarez 2008</xref>: 280, 298 (list).—<xref ref-type="bibr" rid="B39">Ng et al. 2008</xref>: 177 (list).—Villalobos and Alvarez 2010: 474, 477, fig. 11 (map).—<xref ref-type="bibr" rid="B12">Álvarez et al. 2011a</xref>: appx. VIII.20, p. 13 (list).—<xref ref-type="bibr" rid="B33">Mejía-Ortíz et al. 2011</xref>: 97, 136 (map 2).—<xref ref-type="bibr" rid="B14">Álvarez et al. 2012</xref>: 1078, box 1 (list).—<xref ref-type="bibr" rid="B22">Cumberlidge et al. 2014</xref>: 144, tab. 3 (list).—<xref ref-type="bibr" rid="B8">Alvarez and Villalobos 2016</xref>: 254, tab.8.1 (list).—<xref ref-type="bibr" rid="B71">Villalobos-Hiriart et al. 2019</xref>: 156, tab.1 (list).</comment></tp:nomenclature-citation></tp:nomenclature-citation-list></tp:nomenclature><tp:treatment-sec sec-type="material" id="SECID0EKRAI"><title>Material examined.</title><p>Mexico – Veracruz • 1 ♂, holotype of <tp:taxon-name><tp:taxon-name-part taxon-name-part-type="genus" reg="Pseudothelphusa">Pseudothelphusa</tp:taxon-name-part> (<tp:taxon-name-part taxon-name-part-type="subgenus" reg="Tehuana">Tehuana</tp:taxon-name-part>) <tp:taxon-name-part taxon-name-part-type="species" reg="cordobensis">cordobensis</tp:taxon-name-part></tp:taxon-name><xref ref-type="bibr" rid="B59">Rodríguez and Smalley (1972)</xref>; LC 38.2 mm, AC 59.0 mm; Municipality of Córdoba Ojo de Agua, Paraje Nuevo, <named-content xmlns:xlink="http://www.w3.org/1999/xlink" content-type="dwc:verbatimCoordinates" xlink:type="simple"><named-content content-type="geo-json" specific-use="{&#34;type&#34;:&#34;Point&#34;,&#34;coordinates&#34;:[-96.863611,18.876389]}" id="NCID0EFSAI" xlink:type="simple">18°52'35"N, 96°51'49"W</named-content></named-content>; alt. 661 m; 2 May 1953; A. Villalobos leg.; <abbrev xmlns:xlink="http://www.w3.org/1999/xlink" xlink:title="Colección Nacional de Crustáceos" id="ABBRID0EKSAI" xlink:type="simple">CNCR</abbrev> 311. 1 ♂; LC 30.0 mm, AC 45.4 mm; Municipality of Amatlán de Los Reyes, Lourdes River Cave; <named-content xmlns:xlink="http://www.w3.org/1999/xlink" content-type="dwc:verbatimCoordinates" xlink:type="simple"><named-content content-type="geo-json" specific-use="{&#34;type&#34;:&#34;Point&#34;,&#34;coordinates&#34;:[-96.900000,18.783333]}" id="NCID0ERSAI" xlink:type="simple">18°47'00"N, 96°54'00"W</named-content></named-content>; alt. 439 m; 13 Jun. 1996; J. Herrera, E. Ramírez leg.; <abbrev xmlns:xlink="http://www.w3.org/1999/xlink" xlink:title="Colección Nacional de Crustáceos" id="ABBRID0EWSAI" xlink:type="simple">CNCR</abbrev> 11958. 3 ♂, 3 ♀; LC 15.4–27.9 mm, AC 22.9–42.7 mm; Municipality of Amatlán de Los Reyes, Amatlán II Power Station; <named-content xmlns:xlink="http://www.w3.org/1999/xlink" content-type="dwc:verbatimCoordinates" xlink:type="simple"><named-content content-type="geo-json" specific-use="{&#34;type&#34;:&#34;Point&#34;,&#34;coordinates&#34;:[-96.905278,18.856389]}" id="NCID0E4SAI" xlink:type="simple">18°51'23"N, 96°54'19"W</named-content></named-content>; alt. 730 m; 6 Jun. 1992; J. Herrera, E. Ramírez leg.; <abbrev xmlns:xlink="http://www.w3.org/1999/xlink" xlink:title="Colección Nacional de Crustáceos" id="ABBRID0ECTAI" xlink:type="simple">CNCR</abbrev> 11957. 1 ♀, LC 26.2 mm, AC 18.9 mm; Motzorongo, Municipality of Tezonapa, Motzorongo River; <named-content xmlns:xlink="http://www.w3.org/1999/xlink" content-type="dwc:verbatimCoordinates" xlink:type="simple"><named-content content-type="geo-json" specific-use="{&#34;type&#34;:&#34;Point&#34;,&#34;coordinates&#34;:[-96.731389,18.641667]}" id="NCID0EJTAI" xlink:type="simple">18°38'30"N, 96°43'53"W</named-content></named-content>; alt. 271 m; C. Pedraza, L. García leg.; <abbrev xmlns:xlink="http://www.w3.org/1999/xlink" xlink:title="Colección Nacional de Crustáceos" id="ABBRID0EOTAI" xlink:type="simple">CNCR</abbrev> 34618.</p></tp:treatment-sec><tp:treatment-sec sec-type="diagnosis" id="SECID0ESTAI"><title>Diagnosis.</title><p><abbrev xmlns:xlink="http://www.w3.org/1999/xlink" xlink:title="left first male gonopod" id="ABBRID0EYTAI" xlink:type="simple">G1</abbrev>, in cephalic view, with three protuberances on lateral surface, proximal one being the most developed. In mesial view, meso-distal lobe conical, with round and slender apex. In caudal view, median constriction forming a large lobe oriented proximally. Caudo-marginal projection with distal lobes separated by linear notch without leaving space in between. Distal lobe with rounded cephalic edge, shorter than proximal lobe. Proximal lobe ax-shaped, higher than distal (1.5×); cephalic border circular, caudal border straight; distal crest slightly laterally oriented, lobe with sloping appearance. Internal carina well marked, circular, its length covering at least ⅓ of internal surface. Mesial process reduced, in transversal position, without lateral spine; distal edge oriented cephalad. Internal angle developed in form of lobe, two-thirds as high as mesial process, wide, touching the internal surface of distal lobe (<abbrev xmlns:xlink="http://www.w3.org/1999/xlink" xlink:title="distal lobe" id="ABBRID0E3TAI" xlink:type="simple">DL</abbrev>) of CMP. In distal view, mesial process concave, internal angle hidden below the proximal lobe (<abbrev xmlns:xlink="http://www.w3.org/1999/xlink" xlink:title="proximal lobe" id="ABBRID0EAUAI" xlink:type="simple">PL</abbrev>) of caudo-marginal projection.</p></tp:treatment-sec><tp:treatment-sec sec-type="distribution" id="SECID0EEUAI"><title>Distribution.</title><p><italic><tp:taxon-name><tp:taxon-name-part taxon-name-part-type="genus" reg="Tehuana">Tehuana</tp:taxon-name-part><tp:taxon-name-part taxon-name-part-type="species" reg="complanata">complanata</tp:taxon-name-part></tp:taxon-name></italic> is distributed around the city of Cordoba, Veracruz, Mexico (Fig. <xref ref-type="fig" rid="F1">1</xref>).</p></tp:treatment-sec><tp:treatment-sec sec-type="remarks" id="SECID0EZUAI"><title>Remarks.</title><p>The recognition of the type locality of <italic><tp:taxon-name><tp:taxon-name-part taxon-name-part-type="genus" reg="Tehuana">Tehuana</tp:taxon-name-part><tp:taxon-name-part taxon-name-part-type="species" reg="complanata">complanata</tp:taxon-name-part></tp:taxon-name></italic> has been problematic since <xref ref-type="bibr" rid="B54">Rathbun (1905)</xref> cited “Coban, Alta Vera Paz, Guatemala” as the type locality of <italic><tp:taxon-name><tp:taxon-name-part taxon-name-part-type="genus" reg="Pseudothelphusa">Pseudothelphusa</tp:taxon-name-part><tp:taxon-name-part taxon-name-part-type="species" reg="complanata">complanata.</tp:taxon-name-part></tp:taxon-name></italic> Later, <xref ref-type="bibr" rid="B59">Rodríguez and Smalley (1972)</xref> described <tp:taxon-name><tp:taxon-name-part taxon-name-part-type="genus" reg="Pseudothelphusa">Pseudothelphusa</tp:taxon-name-part> (<tp:taxon-name-part taxon-name-part-type="subgenus" reg="Tehuana">Tehuana</tp:taxon-name-part>) <tp:taxon-name-part taxon-name-part-type="species" reg="cordobensis">cordobensis</tp:taxon-name-part></tp:taxon-name> from “Paraje Nuevo, Córdoba, Veracruz” which fits the description of <italic><tp:taxon-name><tp:taxon-name-part taxon-name-part-type="genus" reg="Tehuana">T.</tp:taxon-name-part><tp:taxon-name-part taxon-name-part-type="species" reg="complanata">complanata</tp:taxon-name-part></tp:taxon-name></italic>. <xref ref-type="bibr" rid="B65">Türkay (1978)</xref> discussed this situation concluding that it was a labelling error by Bocourt who placed crabs from Veracruz, Mexico in a jar with specimens from Coban, Guatemala. <xref ref-type="bibr" rid="B56">Rodriguez (1982)</xref> synonymized <tp:taxon-name><tp:taxon-name-part taxon-name-part-type="genus" reg="Pseudothelphusa">P.</tp:taxon-name-part> (<tp:taxon-name-part taxon-name-part-type="subgenus" reg="Tehuana">T.</tp:taxon-name-part>) <tp:taxon-name-part taxon-name-part-type="species" reg="cordobensis">cordobensis</tp:taxon-name-part></tp:taxon-name> under <italic><tp:taxon-name><tp:taxon-name-part taxon-name-part-type="genus" reg="Tehuana">T.</tp:taxon-name-part><tp:taxon-name-part taxon-name-part-type="species" reg="complanata">complanata</tp:taxon-name-part></tp:taxon-name></italic> and designated the male from “Paraje Nuevo, Córdoba, Veracruz” (<abbrev xmlns:xlink="http://www.w3.org/1999/xlink" xlink:title="Colección Nacional de Crustáceos" id="ABBRID0EXXAI" xlink:type="simple">CNCR</abbrev> 311) as the holotype.</p><p>Morphologically, the <abbrev xmlns:xlink="http://www.w3.org/1999/xlink" xlink:title="left first male gonopod" id="ABBRID0E4XAI" xlink:type="simple">G1</abbrev> of <italic><tp:taxon-name><tp:taxon-name-part taxon-name-part-type="genus" reg="Tehuana">T.</tp:taxon-name-part><tp:taxon-name-part taxon-name-part-type="species" reg="complanata">complanata</tp:taxon-name-part></tp:taxon-name></italic> is similar to that of <italic><tp:taxon-name><tp:taxon-name-part taxon-name-part-type="genus" reg="Tehuana">T.</tp:taxon-name-part><tp:taxon-name-part taxon-name-part-type="species" reg="jacatepecensis">jacatepecensis</tp:taxon-name-part></tp:taxon-name></italic>; both species have a broadly rounded to semicircular proximal lobe of the CMP, although in the former the distal and proximal lobes are subequal in length, whereas in the latter the proximal lobe is clearly shorter (Fig. <xref ref-type="fig" rid="F8">8D</xref>). <italic><tp:taxon-name><tp:taxon-name-part taxon-name-part-type="genus" reg="Tehuana">Tehuana</tp:taxon-name-part><tp:taxon-name-part taxon-name-part-type="species" reg="complanata">complanata</tp:taxon-name-part></tp:taxon-name></italic> is also similar to <italic><tp:taxon-name><tp:taxon-name-part taxon-name-part-type="genus" reg="Tehuana">T.</tp:taxon-name-part><tp:taxon-name-part taxon-name-part-type="species" reg="lamellifrons">lamellifrons</tp:taxon-name-part></tp:taxon-name></italic> even when they are geographically distant within the genus range (Fig. <xref ref-type="fig" rid="F1">1</xref>); however, in the obtained phylogeny they appear as sister species (Fig. <xref ref-type="fig" rid="F3">3</xref>).</p></tp:treatment-sec><tp:treatment-sec><!--Section generated to contain objects referenced in tp:taxon-treatment.--><fig id="F8" position="float" orientation="portrait"><object-id xmlns:xlink="http://www.w3.org/1999/xlink" content-type="doi" xlink:type="simple">10.3897/zookeys.1117.85362.figure8</object-id><object-id xmlns:xlink="http://www.w3.org/1999/xlink" content-type="arpha" xlink:type="simple">9208E8AC-BB03-53DB-9801-912B2525ECCA</object-id><label>Figure 8.</label><caption><p>Mesial view of the apical portion of the <abbrev xmlns:xlink="http://www.w3.org/1999/xlink" xlink:title="left first male gonopod" id="ABBRID0EOYBI" xlink:type="simple">G1</abbrev> of the species of <italic><tp:taxon-name><tp:taxon-name-part taxon-name-part-type="genus" reg="Tehuana">Tehuana</tp:taxon-name-part></tp:taxon-name></italic><bold>A</bold><italic><tp:taxon-name><tp:taxon-name-part taxon-name-part-type="genus" reg="Tehuana">T.</tp:taxon-name-part><tp:taxon-name-part taxon-name-part-type="species" reg="ayotzintepecensis">ayotzintepecensis</tp:taxon-name-part></tp:taxon-name></italic> sp. nov., <abbrev xmlns:xlink="http://www.w3.org/1999/xlink" xlink:title="Colección Nacional de Crustáceos" id="ABBRID0EGZBI" xlink:type="simple">CNCR</abbrev> 34628 <bold>B</bold><italic><tp:taxon-name><tp:taxon-name-part taxon-name-part-type="genus" reg="Tehuana">T.</tp:taxon-name-part><tp:taxon-name-part taxon-name-part-type="species" reg="chontalpaensis">chontalpaensis</tp:taxon-name-part></tp:taxon-name></italic>, <abbrev xmlns:xlink="http://www.w3.org/1999/xlink" xlink:title="Colección Nacional de Crustáceos" id="ABBRID0EXZBI" xlink:type="simple">CNCR</abbrev> 17093 <bold>C</bold><italic><tp:taxon-name><tp:taxon-name-part taxon-name-part-type="genus" reg="Tehuana">T.</tp:taxon-name-part><tp:taxon-name-part taxon-name-part-type="species" reg="col">col</tp:taxon-name-part></tp:taxon-name></italic> sp. nov., <abbrev xmlns:xlink="http://www.w3.org/1999/xlink" xlink:title="Colección Nacional de Crustáceos" id="ABBRID0EI1BI" xlink:type="simple">CNCR</abbrev> 33928 <bold>D</bold><italic><tp:taxon-name><tp:taxon-name-part taxon-name-part-type="genus" reg="Tehuana">T.</tp:taxon-name-part><tp:taxon-name-part taxon-name-part-type="species" reg="complanata">complanata</tp:taxon-name-part></tp:taxon-name></italic>, <abbrev xmlns:xlink="http://www.w3.org/1999/xlink" xlink:title="Colección Nacional de Crustáceos" id="ABBRID0EZ1BI" xlink:type="simple">CNCR</abbrev> 11957 <bold>E</bold><italic><tp:taxon-name><tp:taxon-name-part taxon-name-part-type="genus" reg="Tehuana">T.</tp:taxon-name-part><tp:taxon-name-part taxon-name-part-type="species" reg="diabolis">diabolis</tp:taxon-name-part></tp:taxon-name></italic>, <abbrev xmlns:xlink="http://www.w3.org/1999/xlink" xlink:title="Colección Nacional de Crustáceos" id="ABBRID0EK2BI" xlink:type="simple">CNCR</abbrev> 12056 <bold>F</bold><italic><tp:taxon-name><tp:taxon-name-part taxon-name-part-type="genus" reg="Tehuana">T.</tp:taxon-name-part><tp:taxon-name-part taxon-name-part-type="species" reg="lamellifrons">lamellifrons</tp:taxon-name-part></tp:taxon-name></italic>, <abbrev xmlns:xlink="http://www.w3.org/1999/xlink" xlink:title="Colección Nacional de Crustáceos" id="ABBRID0E22BI" xlink:type="simple">CNCR</abbrev> 33939 <bold>G</bold><italic><tp:taxon-name><tp:taxon-name-part taxon-name-part-type="genus" reg="Tehuana">T.</tp:taxon-name-part><tp:taxon-name-part taxon-name-part-type="species" reg="lamothei">lamothei</tp:taxon-name-part></tp:taxon-name></italic>, <abbrev xmlns:xlink="http://www.w3.org/1999/xlink" xlink:title="Colección Nacional de Crustáceos" id="ABBRID0EM3BI" xlink:type="simple">CNCR</abbrev> 8812 <bold>H</bold><italic><tp:taxon-name><tp:taxon-name-part taxon-name-part-type="genus" reg="Tehuana">T.</tp:taxon-name-part><tp:taxon-name-part taxon-name-part-type="species" reg="jacatepecensis">jacatepecensis</tp:taxon-name-part></tp:taxon-name></italic>, <abbrev xmlns:xlink="http://www.w3.org/1999/xlink" xlink:title="Colección Nacional de Crustáceos" id="ABBRID0E43BI" xlink:type="simple">CNCR</abbrev> 11920 <bold>I</bold><italic><tp:taxon-name><tp:taxon-name-part taxon-name-part-type="genus" reg="Tehuana">T.</tp:taxon-name-part><tp:taxon-name-part taxon-name-part-type="species" reg="poglayenorum">poglayenorum</tp:taxon-name-part></tp:taxon-name></italic>, <abbrev xmlns:xlink="http://www.w3.org/1999/xlink" xlink:title="Colección Nacional de Crustáceos" id="ABBRID0EO4BI" xlink:type="simple">CNCR</abbrev> 33931 <bold>J</bold><italic><tp:taxon-name><tp:taxon-name-part taxon-name-part-type="genus" reg="Tehuana">T.</tp:taxon-name-part><tp:taxon-name-part taxon-name-part-type="species" reg="veracruzana">veracruzana</tp:taxon-name-part></tp:taxon-name></italic>, <abbrev xmlns:xlink="http://www.w3.org/1999/xlink" xlink:title="Colección Nacional de Crustáceos" id="ABBRID0E64BI" xlink:type="simple">CNCR</abbrev> 33934. Scale bars: 1 mm.</p></caption><graphic xmlns:xlink="http://www.w3.org/1999/xlink" xlink:href="zookeys-1117-001_article-85362__-g008.jpg" position="float" orientation="portrait" xlink:type="simple" id="oo_725904.jpg"><uri content-type="original_file" xlink:type="simple">https://binary.pensoft.net/fig/725904</uri></graphic></fig><fig id="F9" position="float" orientation="portrait"><object-id xmlns:xlink="http://www.w3.org/1999/xlink" content-type="doi" xlink:type="simple">10.3897/zookeys.1117.85362.figure9</object-id><object-id xmlns:xlink="http://www.w3.org/1999/xlink" content-type="arpha" xlink:type="simple">97DF0B94-1322-5B16-ACA9-716EBB67F94F</object-id><label>Figure 9.</label><caption><p>Cephalic view of the apical portion of the <abbrev xmlns:xlink="http://www.w3.org/1999/xlink" xlink:title="left first male gonopod" id="ABBRID0EQ5BI" xlink:type="simple">G1</abbrev> of the species of <italic><tp:taxon-name><tp:taxon-name-part taxon-name-part-type="genus" reg="Tehuana">Tehuana</tp:taxon-name-part></tp:taxon-name></italic><bold>A</bold><italic><tp:taxon-name><tp:taxon-name-part taxon-name-part-type="genus" reg="Tehuana">T.</tp:taxon-name-part><tp:taxon-name-part taxon-name-part-type="species" reg="ayotzintepecensis">ayotzintepecensis</tp:taxon-name-part></tp:taxon-name></italic> sp. nov., <abbrev xmlns:xlink="http://www.w3.org/1999/xlink" xlink:title="Colección Nacional de Crustáceos" id="ABBRID0EI6BI" xlink:type="simple">CNCR</abbrev> 34628 <bold>B</bold><italic><tp:taxon-name><tp:taxon-name-part taxon-name-part-type="genus" reg="Tehuana">T.</tp:taxon-name-part><tp:taxon-name-part taxon-name-part-type="species" reg="chontalpaensis">chontalpaensis</tp:taxon-name-part></tp:taxon-name></italic>, <abbrev xmlns:xlink="http://www.w3.org/1999/xlink" xlink:title="Colección Nacional de Crustáceos" id="ABBRID0EZ6BI" xlink:type="simple">CNCR</abbrev> 17093 <bold>C</bold><italic><tp:taxon-name><tp:taxon-name-part taxon-name-part-type="genus" reg="Tehuana">T.</tp:taxon-name-part><tp:taxon-name-part taxon-name-part-type="species" reg="col">col</tp:taxon-name-part></tp:taxon-name></italic> sp. nov., <abbrev xmlns:xlink="http://www.w3.org/1999/xlink" xlink:title="Colección Nacional de Crustáceos" id="ABBRID0EKACI" xlink:type="simple">CNCR</abbrev> 33928 <bold>D</bold><italic><tp:taxon-name><tp:taxon-name-part taxon-name-part-type="genus" reg="Tehuana">T.</tp:taxon-name-part><tp:taxon-name-part taxon-name-part-type="species" reg="complanata">complanata</tp:taxon-name-part></tp:taxon-name></italic>, <abbrev xmlns:xlink="http://www.w3.org/1999/xlink" xlink:title="Colección Nacional de Crustáceos" id="ABBRID0E2ACI" xlink:type="simple">CNCR</abbrev> 11957 <bold>E</bold><italic><tp:taxon-name><tp:taxon-name-part taxon-name-part-type="genus" reg="Tehuana">T.</tp:taxon-name-part><tp:taxon-name-part taxon-name-part-type="species" reg="diabolis">diabolis</tp:taxon-name-part></tp:taxon-name></italic>, <abbrev xmlns:xlink="http://www.w3.org/1999/xlink" xlink:title="Colección Nacional de Crustáceos" id="ABBRID0EMBCI" xlink:type="simple">CNCR</abbrev> 12056 <bold>F</bold><italic><tp:taxon-name><tp:taxon-name-part taxon-name-part-type="genus" reg="Tehuana">T.</tp:taxon-name-part><tp:taxon-name-part taxon-name-part-type="species" reg="lamellifrons">lamellifrons</tp:taxon-name-part></tp:taxon-name></italic>, <abbrev xmlns:xlink="http://www.w3.org/1999/xlink" xlink:title="Colección Nacional de Crustáceos" id="ABBRID0E4BCI" xlink:type="simple">CNCR</abbrev> 33939 <bold>G</bold><italic><tp:taxon-name><tp:taxon-name-part taxon-name-part-type="genus" reg="Tehuana">T.</tp:taxon-name-part><tp:taxon-name-part taxon-name-part-type="species" reg="lamothei">lamothei</tp:taxon-name-part></tp:taxon-name></italic>, <abbrev xmlns:xlink="http://www.w3.org/1999/xlink" xlink:title="Colección Nacional de Crustáceos" id="ABBRID0EOCCI" xlink:type="simple">CNCR</abbrev> 8812 <bold>H</bold><italic><tp:taxon-name><tp:taxon-name-part taxon-name-part-type="genus" reg="Tehuana">T.</tp:taxon-name-part><tp:taxon-name-part taxon-name-part-type="species" reg="jacatepecensis">jacatepecensis</tp:taxon-name-part></tp:taxon-name></italic>, <abbrev xmlns:xlink="http://www.w3.org/1999/xlink" xlink:title="Colección Nacional de Crustáceos" id="ABBRID0E6CCI" xlink:type="simple">CNCR</abbrev> 11920 <bold>I</bold><italic><tp:taxon-name><tp:taxon-name-part taxon-name-part-type="genus" reg="Tehuana">T.</tp:taxon-name-part><tp:taxon-name-part taxon-name-part-type="species" reg="poglayenorum">poglayenorum</tp:taxon-name-part></tp:taxon-name></italic>, <abbrev xmlns:xlink="http://www.w3.org/1999/xlink" xlink:title="Colección Nacional de Crustáceos" id="ABBRID0EQDCI" xlink:type="simple">CNCR</abbrev> 33931 <bold>J</bold><italic><tp:taxon-name><tp:taxon-name-part taxon-name-part-type="genus" reg="Tehuana">T.</tp:taxon-name-part><tp:taxon-name-part taxon-name-part-type="species" reg="veracruzana">veracruzana</tp:taxon-name-part></tp:taxon-name></italic>, <abbrev xmlns:xlink="http://www.w3.org/1999/xlink" xlink:title="Colección Nacional de Crustáceos" id="ABBRID0EBECI" xlink:type="simple">CNCR</abbrev> 33934. Scale bars: 1 mm (<bold>A, C, H, J</bold>); 0.5 mm (<bold>B, D, E, F, G, I</bold>).</p></caption><graphic xmlns:xlink="http://www.w3.org/1999/xlink" xlink:href="zookeys-1117-001_article-85362__-g009.jpg" position="float" orientation="portrait" xlink:type="simple" id="oo_725905.jpg"><uri content-type="original_file" xlink:type="simple">https://binary.pensoft.net/fig/725905</uri></graphic></fig><fig id="F1" position="float" orientation="portrait"><object-id xmlns:xlink="http://www.w3.org/1999/xlink" content-type="doi" xlink:type="simple">10.3897/zookeys.1117.85362.figure1</object-id><object-id xmlns:xlink="http://www.w3.org/1999/xlink" content-type="arpha" xlink:type="simple">0E30DE2B-3FB1-5D3F-8328-4C9212769F16</object-id><label>Figure 1.</label><caption><p>Distribution of the species of the genus <italic><tp:taxon-name><tp:taxon-name-part taxon-name-part-type="genus" reg="Tehuana">Tehuana</tp:taxon-name-part></tp:taxon-name></italic> in southeastern Mexico.</p></caption><graphic xmlns:xlink="http://www.w3.org/1999/xlink" xlink:href="zookeys-1117-001_article-85362__-g001.jpg" position="float" orientation="portrait" xlink:type="simple" id="oo_725897.jpg"><uri content-type="original_file" xlink:type="simple">https://binary.pensoft.net/fig/725897</uri></graphic></fig><fig id="F3" position="float" orientation="portrait"><object-id xmlns:xlink="http://www.w3.org/1999/xlink" content-type="doi" xlink:type="simple">10.3897/zookeys.1117.85362.figure3</object-id><object-id xmlns:xlink="http://www.w3.org/1999/xlink" content-type="arpha" xlink:type="simple">78D0B8B9-92AE-5366-86B5-60C4C4A556DD</object-id><label>Figure 3.</label><caption><p>Phylogenetic tree obtained for the genus <italic><tp:taxon-name><tp:taxon-name-part taxon-name-part-type="genus" reg="Tehuana">Tehuana</tp:taxon-name-part></tp:taxon-name></italic> based on the concatenated analysis of three genes (H3, 16S, COI), using maximum likelihood and Bayesian inference. Branch supports values are posterior probability/bootstrap. Only clades with branch support above 50% indicated. Clades a, b, and c are labelled for discussion purposes.</p></caption><graphic xmlns:xlink="http://www.w3.org/1999/xlink" xlink:href="zookeys-1117-001_article-85362__-g003.jpg" position="float" orientation="portrait" xlink:type="simple" id="oo_725899.jpg"><uri content-type="original_file" xlink:type="simple">https://binary.pensoft.net/fig/725899</uri></graphic></fig></tp:treatment-sec><ref-list><ref id="B20"><mixed-citation xmlns:xlink="http://www.w3.org/1999/xlink" xlink:type="simple"><person-group><name name-style="western"><surname>Coifmann</surname><given-names>I</given-names></name></person-group> (<year>1939</year>) <article-title>Potamonidi dell R. Museo Zoologico di Torino.</article-title><source>Archivo Zoologico Italiano</source><volume>27</volume>: <fpage>93</fpage>–<lpage>116</lpage>.</mixed-citation></ref><ref id="B47"><mixed-citation xmlns:xlink="http://www.w3.org/1999/xlink" xlink:type="simple"><person-group><name name-style="western"><surname>Pretzmann</surname><given-names>G</given-names></name></person-group> (<year>1971</year>) <article-title>Fortschritte in der Klassifizierung der <tp:taxon-name><tp:taxon-name-part taxon-name-part-type="family">Pseudothelphusidae</tp:taxon-name-part></tp:taxon-name>.</article-title><source>Sitzungsberichte der Mathematisch-naturwissenschaftlichen Klasse der Österreichischen Akademie der Wissenschaften, Wien</source><volume>179</volume>: <fpage>15</fpage>–<lpage>24</lpage>. <ext-link xlink:href="https://decapoda.nhm.org/pdfs/27495/27495.pdf" ext-link-type="uri" xlink:type="simple">https://decapoda.nhm.org/pdfs/27495/27495.pdf</ext-link></mixed-citation></ref><ref id="B66"><mixed-citation xmlns:xlink="http://www.w3.org/1999/xlink" xlink:type="simple"><person-group><name name-style="western"><surname>Villalobos</surname><given-names>A</given-names></name></person-group> (<year>1982</year>) <tp:taxon-name><tp:taxon-name-part taxon-name-part-type="order">Decapoda</tp:taxon-name-part></tp:taxon-name>. In: Hulbert SH, Villalobos A (Eds) Aquatic Biota of Mexico, Central America and the West Indies, San Diego University, California, 215–239.</mixed-citation></ref><ref id="B70"><mixed-citation xmlns:xlink="http://www.w3.org/1999/xlink" xlink:type="simple"><person-group><name name-style="western"><surname>Villalobos-Hiriart</surname><given-names>JL</given-names></name><name name-style="western"><surname>Díaz-Barriga</surname><given-names>A</given-names></name><name name-style="western"><surname>Lira-Fernández</surname><given-names>E</given-names></name></person-group> (<year>1993</year>) <article-title>Los crustáceos de agua dulce de México.</article-title><source>Revista de la Sociedad Mexicana de Historia Natural</source><volume>44</volume>: <fpage>267</fpage>–<lpage>290</lpage>.</mixed-citation></ref><ref id="B3"><mixed-citation xmlns:xlink="http://www.w3.org/1999/xlink" xlink:type="simple"><person-group><name name-style="western"><surname>Alvarez</surname><given-names>F</given-names></name><name name-style="western"><surname>Villalobos</surname><given-names>JL</given-names></name></person-group> (<year>1994</year>) <article-title>Two new species and one new combination of freshwater crabs from Mexico (<tp:taxon-name><tp:taxon-name-part taxon-name-part-type="subphylum">Crustacea</tp:taxon-name-part></tp:taxon-name>: <tp:taxon-name><tp:taxon-name-part taxon-name-part-type="infraorder">Brachyura</tp:taxon-name-part></tp:taxon-name>: <tp:taxon-name><tp:taxon-name-part taxon-name-part-type="family">Pseudothelphusidae</tp:taxon-name-part></tp:taxon-name>).</article-title><source>Proceedings of the Biological Society of Washington</source><volume>107</volume>(<issue>4</issue>): <fpage>729</fpage>–<lpage>737</lpage>. <ext-link xlink:href="https://www.biodiversitylibrary.org/page/35515374#page/763/mode/1up" ext-link-type="uri" xlink:type="simple">https://www.biodiversitylibrary.org/page/35515374#page/763/mode/1up</ext-link></mixed-citation></ref><ref id="B10"><mixed-citation xmlns:xlink="http://www.w3.org/1999/xlink" xlink:type="simple"><person-group><name name-style="western"><surname>Álvarez</surname><given-names>F</given-names></name><name name-style="western"><surname>Villalobos</surname><given-names>JL</given-names></name><name name-style="western"><surname>Rojas</surname><given-names>Y</given-names></name><name name-style="western"><surname>Robles</surname><given-names>R</given-names></name></person-group> (<year>1999</year>) <article-title>Listas y comentarios sobre los crustáceos decápodos de Veracruz, México.</article-title><source>Anales del Instituto de Biologia Universidad Nacional Autónoma de México</source><volume>70</volume>(<issue>1</issue>): <fpage>1</fpage>–<lpage>27</lpage>. <ext-link xlink:href="http://www.ejournal.unam.mx/zoo/070-01/ZOO70101.pdf" ext-link-type="uri" xlink:type="simple">http://www.ejournal.unam.mx/zoo/070-01/ZOO70101.pdf</ext-link></mixed-citation></ref><ref id="B69"><mixed-citation xmlns:xlink="http://www.w3.org/1999/xlink" xlink:type="simple"><person-group><name name-style="western"><surname>Villalobos Hiriart</surname><given-names>JL</given-names></name><name name-style="western"><surname>Álvarez</surname><given-names>F</given-names></name></person-group> (<year>2008</year>) <article-title>Los cangrejos de agua dulce de la familia <tp:taxon-name><tp:taxon-name-part taxon-name-part-type="family">Pseudothelphusidae</tp:taxon-name-part></tp:taxon-name> (<tp:taxon-name><tp:taxon-name-part taxon-name-part-type="order">Decapoda</tp:taxon-name-part></tp:taxon-name>: <tp:taxon-name><tp:taxon-name-part taxon-name-part-type="infraorder">Brachyura</tp:taxon-name-part></tp:taxon-name>: Eubrachyura) de México. Con un apéndice de las especies citadas para América hasta el 2006.</article-title> In: <person-group><name name-style="western"><surname>Álvarez</surname><given-names>F</given-names></name><name name-style="western"><surname>Rodríguez</surname><given-names>G</given-names></name></person-group> (<role>Eds</role>) <issue-title>Crustáceos de México: Estado actual de su conocimiento.</issue-title><source>UANL-PROMEP-SEP. Dirección General de Publicaciones, Universidad Autónoma de Nuevo León, México, D.F.</source>, <fpage>239</fpage>–<lpage>299</lpage>.</mixed-citation></ref><ref id="B39"><mixed-citation xmlns:xlink="http://www.w3.org/1999/xlink" xlink:type="simple"><person-group><name name-style="western"><surname>Ng</surname><given-names>PKL</given-names></name><name name-style="western"><surname>Guinot</surname><given-names>D</given-names></name><name name-style="western"><surname>Davie</surname><given-names>PJF</given-names></name></person-group> (<year>2008</year>) <article-title>Systema Brachyurorum: Part I. An annotated checklist of extant brachyuran crabs of the world.</article-title><source>The Raffles Bulletin of Zoology</source><volume>17</volume>: <fpage>1</fpage>–<lpage>286</lpage>. <ext-link xlink:href="https://lkcnhm.nus.edu.sg/wp-content/uploads/sites/10/app/uploads/2017/04/s17rbz.pdf" ext-link-type="uri" xlink:type="simple">https://lkcnhm.nus.edu.sg/wp-content/uploads/sites/10/app/uploads/2017/04/s17rbz.pdf</ext-link></mixed-citation></ref><ref id="B12"><mixed-citation xmlns:xlink="http://www.w3.org/1999/xlink" xlink:type="simple"><person-group><name name-style="western"><surname>Álvarez</surname><given-names>F</given-names></name><name name-style="western"><surname>Villalobos</surname><given-names>JL</given-names></name><name name-style="western"><surname>Cházaro-Olvera</surname><given-names>S</given-names></name></person-group> (<year>2011a</year>) <article-title>Camarones y cangrejos dulceacuícolas y marinos (<tp:taxon-name><tp:taxon-name-part taxon-name-part-type="subphylum">Crustacea</tp:taxon-name-part></tp:taxon-name>: <tp:taxon-name><tp:taxon-name-part taxon-name-part-type="order">Decapoda</tp:taxon-name-part></tp:taxon-name>).</article-title> In: <person-group><name name-style="western"><surname>Cruz-Angón</surname><given-names>A</given-names></name><name name-style="western"><surname>Lorea-Hernández</surname><given-names>FG</given-names></name><name name-style="western"><surname>Hernández-Ortiz</surname><given-names>V</given-names></name><name name-style="western"><surname>Morales-Mavil</surname><given-names>JE</given-names></name></person-group> (<role>Eds</role>) <issue-title>La biodiversidad en Veracruz, estudio de estado, diversidad de especies: conocimiento actual.</issue-title><source>Vol. 2. Comisión Nacional para el Conocimiento y Uso de la Biodiversidad, Gobierno del Estado de Veracruz, Universidad Veracruzana, Instituto de Ecología</source>, <fpage>287</fpage>–<lpage>294</lpage>.</mixed-citation></ref><ref id="B33"><mixed-citation xmlns:xlink="http://www.w3.org/1999/xlink" xlink:type="simple"><person-group><name name-style="western"><surname>Mejía-Ortíz</surname><given-names>L</given-names></name><name name-style="western"><surname>López-Mejía</surname><given-names>M</given-names></name><name name-style="western"><surname>Martínez</surname><given-names>MI</given-names></name></person-group> (<year>2011</year>) <source>Crustáceos decápodos del Río Papaloapan, Veracruz.</source><publisher-name>Universidad de Quintana Roo</publisher-name>, <publisher-loc>Unidad Cozumel, México</publisher-loc>, <size units="page">155 pp</size>.</mixed-citation></ref><ref id="B14"><mixed-citation xmlns:xlink="http://www.w3.org/1999/xlink" xlink:type="simple"><person-group><name name-style="western"><surname>Álvarez</surname><given-names>F</given-names></name><name name-style="western"><surname>Villalobos</surname><given-names>JL</given-names></name><name name-style="western"><surname>Armendariz</surname><given-names>G</given-names></name><name name-style="western"><surname>Hernández</surname><given-names>C</given-names></name></person-group> (<year>2012</year>) <article-title>Relación biogeográfica entre cangrejos dulceacuícolas y acociles a lo largo de la zona <tp:taxon-name><tp:taxon-name-part taxon-name-part-type="genus"/><tp:taxon-name-part taxon-name-part-type="species">mexicana</tp:taxon-name-part></tp:taxon-name> de transición: Revaluación de la hipótesis de Rodríguez (1986).</article-title><source>Revista Mexicana de Biodiversidad</source><volume>83</volume>(<issue>4</issue>): <fpage>1073</fpage>–<lpage>1083</lpage>. <ext-link xlink:href="10.22201/ib.20078706e.2012.4.1268" ext-link-type="doi" xlink:type="simple">https://doi.org/10.22201/ib.20078706e.2012.4.1268</ext-link></mixed-citation></ref><ref id="B22"><mixed-citation xmlns:xlink="http://www.w3.org/1999/xlink" xlink:type="simple"><person-group><name name-style="western"><surname>Cumberlidge</surname><given-names>N</given-names></name><name name-style="western"><surname>Álvarez</surname><given-names>F</given-names></name><name name-style="western"><surname>Villalobos</surname><given-names>JL</given-names></name></person-group> (<year>2014</year>) <article-title>Results of the global conservation assessment of the freshwater crabs (<tp:taxon-name><tp:taxon-name-part taxon-name-part-type="infraorder">Brachyura</tp:taxon-name-part></tp:taxon-name>, <tp:taxon-name><tp:taxon-name-part taxon-name-part-type="family">Pseudothelphusidae</tp:taxon-name-part></tp:taxon-name> and <tp:taxon-name><tp:taxon-name-part taxon-name-part-type="family">Trichodactylidae</tp:taxon-name-part></tp:taxon-name>): The Neotropical region, with an update on diversity.</article-title><source>ZooKeys</source><volume>45</volume>: <fpage>122</fpage>–<lpage>137</lpage>. <ext-link xlink:href="10.3897/zookeys.457.6598" ext-link-type="doi" xlink:type="simple">https://doi.org/10.3897/zookeys.457.6598</ext-link></mixed-citation></ref><ref id="B8"><mixed-citation xmlns:xlink="http://www.w3.org/1999/xlink" xlink:type="simple"><person-group><name name-style="western"><surname>Alvarez</surname><given-names>F</given-names></name><name name-style="western"><surname>Villalobos</surname><given-names>JL</given-names></name></person-group> (<year>2016</year>) <article-title>Chapter 8: Freshwater decapod diversity and conservation in México.</article-title> In: <person-group><name name-style="western"><surname>Kawai</surname><given-names>T</given-names></name><name name-style="western"><surname>Cumberlidge</surname><given-names>N</given-names></name></person-group> (<role>Eds</role>) <issue-title>A global overview of the conservation of freshwater decapod crustaceans.</issue-title><source>Springer, Cham</source>, <fpage>237</fpage>–<lpage>266</lpage>. <ext-link xlink:href="10.1007/978-3-319-42527-6_8" ext-link-type="doi" xlink:type="simple">https://doi.org/10.1007/978-3-319-42527-6_8</ext-link></mixed-citation></ref><ref id="B71"><mixed-citation xmlns:xlink="http://www.w3.org/1999/xlink" xlink:type="simple"><person-group><name name-style="western"><surname>Villalobos-Hiriart</surname><given-names>JL</given-names></name><name name-style="western"><surname>Kamanli</surname><given-names>SA</given-names></name><name name-style="western"><surname>Álvarez</surname><given-names>F</given-names></name><name name-style="western"><surname>Garbout</surname><given-names>A</given-names></name><name name-style="western"><surname>Clark</surname><given-names>PF</given-names></name></person-group> (<year>2019</year>) <article-title><italic><tp:taxon-name><tp:taxon-name-part taxon-name-part-type="genus">Lobithelphusa</tp:taxon-name-part><tp:taxon-name-part taxon-name-part-type="species">mexicana</tp:taxon-name-part></tp:taxon-name></italic> Rodriguez, 1982 (<tp:taxon-name><tp:taxon-name-part taxon-name-part-type="order">Decapoda</tp:taxon-name-part></tp:taxon-name>: <tp:taxon-name><tp:taxon-name-part taxon-name-part-type="family">Pseudothelphusidae</tp:taxon-name-part></tp:taxon-name>): a reassessment of key characters and systematics.</article-title><source>Zootaxa</source><volume>4586</volume>(<issue>1</issue>): <fpage>151</fpage>–<lpage>161</lpage>. <ext-link xlink:href="10.11646/zootaxa.4586.1.8" ext-link-type="doi" xlink:type="simple">https://doi.org/10.11646/zootaxa.4586.1.8</ext-link></mixed-citation></ref><ref id="B59"><mixed-citation xmlns:xlink="http://www.w3.org/1999/xlink" xlink:type="simple"><person-group><name name-style="western"><surname>Rodríguez</surname><given-names>G</given-names></name><name name-style="western"><surname>Smalley</surname><given-names>AE</given-names></name></person-group> (<year>1972</year>) <article-title>Los cangrejos de agua dulce de México de la familia <tp:taxon-name><tp:taxon-name-part taxon-name-part-type="family">Pseudothelphusidae</tp:taxon-name-part></tp:taxon-name> (<tp:taxon-name><tp:taxon-name-part taxon-name-part-type="subphylum">Crustacea</tp:taxon-name-part></tp:taxon-name>, <tp:taxon-name><tp:taxon-name-part taxon-name-part-type="infraorder">Brachyura</tp:taxon-name-part></tp:taxon-name>).</article-title><source>Anales del Instituto de Biología, Universidad Nacional Autónoma de México, serie Ciencias del Mar y Limnología</source><volume>40</volume>: <fpage>69</fpage>–<lpage>112</lpage>. <ext-link xlink:href="https://decapoda.nhm.org/pdfs/27336/27336.pdf" ext-link-type="uri" xlink:type="simple">https://decapoda.nhm.org/pdfs/27336/27336.pdf</ext-link></mixed-citation></ref><ref id="B54"><mixed-citation xmlns:xlink="http://www.w3.org/1999/xlink" xlink:type="simple"><person-group><name name-style="western"><surname>Rathbun</surname><given-names>MJ</given-names></name></person-group> (<year>1905</year>) Les Crabes d’eau douce (<tp:taxon-name><tp:taxon-name-part taxon-name-part-type="family">Potamidae</tp:taxon-name-part></tp:taxon-name>). Nouvelles Archives du Museum d’Histoire naturelle. Paris, series 4 7: 159–321.</mixed-citation></ref><ref id="B65"><mixed-citation xmlns:xlink="http://www.w3.org/1999/xlink" xlink:type="simple"><person-group><name name-style="western"><surname>Türkay</surname><given-names>M</given-names></name></person-group> (<year>1978</year>) Die identität von <italic><tp:taxon-name><tp:taxon-name-part taxon-name-part-type="genus">Pseudothelphusa</tp:taxon-name-part><tp:taxon-name-part taxon-name-part-type="species">complanata</tp:taxon-name-part></tp:taxon-name></italic> Rathbun, 1905 mit Bemerkugen zu <tp:taxon-name><tp:taxon-name-part taxon-name-part-type="genus">Pseudothelphusa</tp:taxon-name-part> (<tp:taxon-name-part taxon-name-part-type="subgenus">Tehuana</tp:taxon-name-part>)</tp:taxon-name> Rodríguez &amp; Smalley, 1969 (<tp:taxon-name><tp:taxon-name-part taxon-name-part-type="subphylum">Crustacea</tp:taxon-name-part></tp:taxon-name>: <tp:taxon-name><tp:taxon-name-part taxon-name-part-type="order">Decapoda</tp:taxon-name-part></tp:taxon-name>: <tp:taxon-name><tp:taxon-name-part taxon-name-part-type="family">Pseudothelphusidae</tp:taxon-name-part></tp:taxon-name>). Senckenbergiana Biologica 59(1/2): 143–150.</mixed-citation></ref><ref id="B56"><mixed-citation xmlns:xlink="http://www.w3.org/1999/xlink" xlink:type="simple"><person-group><name name-style="western"><surname>Rodriguez</surname><given-names>G</given-names></name></person-group> (<year>1982</year>) <article-title>Les crabes d’eau douce d’Amérique. Famille des <tp:taxon-name><tp:taxon-name-part taxon-name-part-type="family">Pseudothelphusidae</tp:taxon-name-part></tp:taxon-name>.</article-title><source>Faune Tropicale, ORSTOM, Paris</source><volume>22</volume>: <fpage>1</fpage>–<lpage>224</lpage>. <ext-link xlink:href="https://decapoda.nhm.org/pdfs/11760/11760.pdf" ext-link-type="uri" xlink:type="simple">https://decapoda.nhm.org/pdfs/11760/11760.pdf</ext-link></mixed-citation></ref></ref-list></tp:taxon-treatment>
