# Supplementary material for: ﻿Revision of the freshwater crabs of the genus Tehuana Rodríguez & Smalley in Smalley 1970 (Decapoda, Pseudothelphusidae), with the descriptions of two new species
Source: Zookeys. 2022 Aug 11;1117:1–35. doi: 10.3897/zookeys.1117.85362 (PMC9848680; doi:10.3897/zookeys.1117.85362)
Supplement: XML Treatment for Tehuana chontalpaensis [file zookeys.1117.85362-treatment5.xml]

<!DOCTYPE tp:taxon-treatment
  PUBLIC "-//TaxonX//DTD Taxonomic Treatment Publishing DTD v0 20100105//EN" "tax-treatment-NSO.dtd">
<tp:taxon-treatment xmlns:tp="http://www.plazi.org/taxpub"><tp:treatment-meta><kwd-group><label>Taxon classification</label><kwd>
                <named-content content-type="kingdom">Animalia</named-content>
              </kwd><kwd>
                <named-content content-type="order">Asterales</named-content>
              </kwd><kwd>
                <named-content content-type="family">Asteraceae</named-content>
              </kwd></kwd-group><mixed-citation publication-type="journal"><person-group><name><surname>Moreno-Juárez</surname><given-names>Eric G.</given-names></name><name><surname>Villalobos</surname><given-names>José Luis</given-names></name><name><surname>Álvarez</surname><given-names>Fernando</given-names></name></person-group><article-title>﻿Revision of the freshwater crabs of the genus <italic><tp:taxon-name><tp:taxon-name-part taxon-name-part-type="genus" reg="Tehuana">Tehuana</tp:taxon-name-part></tp:taxon-name></italic> Rodríguez &amp; Smalley in Smalley 1970 (<tp:taxon-name><tp:taxon-name-part taxon-name-part-type="order">Decapoda</tp:taxon-name-part></tp:taxon-name>, <tp:taxon-name><tp:taxon-name-part taxon-name-part-type="family">Pseudothelphusidae</tp:taxon-name-part></tp:taxon-name>), with the descriptions of two new species</article-title><source>Zookeys</source><day>11</day><month>08</month><year>2022</year><volume>1117</volume><fpage>1</fpage><lpage>35</lpage><pub-id pub-id-type="doi">10.3897/zookeys.1117.85362</pub-id></mixed-citation></tp:treatment-meta><tp:nomenclature><label>﻿</label><tp:taxon-name>
              <object-id xmlns:xlink="http://www.w3.org/1999/xlink" content-type="arpha" xlink:type="simple">17AEDB39-BF00-5BF1-9AB6-F6F54493D1F6</object-id>
              <tp:taxon-name-part taxon-name-part-type="genus" reg="Tehuana">Tehuana</tp:taxon-name-part>
              <tp:taxon-name-part taxon-name-part-type="species" reg="chontalpaensis">chontalpaensis</tp:taxon-name-part>
            </tp:taxon-name><tp:taxon-authority>Villalobos &amp; Alvarez, 2003</tp:taxon-authority><xref ref-type="fig" rid="F8">Figs 8B</xref><xref ref-type="fig" rid="F9">, 9B</xref><tp:nomenclature-citation-list><tp:nomenclature-citation><tp:taxon-name>
                  <tp:taxon-name-part taxon-name-part-type="genus" reg="Tehuana">Tehuana</tp:taxon-name-part>
                  <tp:taxon-name-part taxon-name-part-type="species" reg="chontalpaensis">chontalpaensis</tp:taxon-name-part>
                </tp:taxon-name><comment>Villalobos &amp; Alvarez, 2003: 224, 228 (in key), figs 2, 4A.—<xref ref-type="bibr" rid="B11">Álvarez et al. 2005</xref>: 191.—<xref ref-type="bibr" rid="B58">Rodríguez and Magalhães 2005</xref>: 356, tab. 1 (list).—<xref ref-type="bibr" rid="B69">Villalobos Hiriart and Álvarez 2008</xref>: 280, 298 (list).—<xref ref-type="bibr" rid="B39">Ng et al. 2008</xref>: 177 (list).—Villalobos and Alvarez 2010: 474, 477, fig. 11 (map).—<xref ref-type="bibr" rid="B8">Alvarez and Villalobos 2016</xref>: 254, tab.8.1 (list).—<xref ref-type="bibr" rid="B71">Villalobos-Hiriart et al. 2019</xref>: 156, tab.1 (list).—<xref ref-type="bibr" rid="B15">Álvarez et al. 2020</xref>: 979, tab. 1 (list).</comment></tp:nomenclature-citation></tp:nomenclature-citation-list></tp:nomenclature><tp:treatment-sec sec-type="material" id="SECID0EQ3AI"><title>Material examined.</title><p>Mexico – Tabasco • 1 ♂, <bold><italic>holotype</italic></bold>; LC 35.1 mm, AC 57.3 mm; Municipality of Huimanguillo, Carlos A. Madrazo, Pueblo Viejo Stream; <named-content xmlns:xlink="http://www.w3.org/1999/xlink" content-type="dwc:verbatimCoordinates" xlink:type="simple"><named-content content-type="geo-json" specific-use="{&#34;type&#34;:&#34;Point&#34;,&#34;coordinates&#34;:[-93.662500,17.395833]}" id="NCID0E33AI" xlink:type="simple">17°23'45"N, 93°39'45"W</named-content></named-content>; alt. 135 m; 8 May 1997; J.L. Villalobos leg.; <abbrev xmlns:xlink="http://www.w3.org/1999/xlink" xlink:title="Colección Nacional de Crustáceos" id="ABBRID0EB4AI" xlink:type="simple">CNCR</abbrev> 18952. 2 ♂, paratypes; LC 17.3–24.3 mm, AC 27.7–37.8 mm; same data as for holotype; 12 Jun. 1997; J.L. Villalobos, R. Robles leg.; <abbrev xmlns:xlink="http://www.w3.org/1999/xlink" xlink:title="Colección Nacional de Crustáceos" id="ABBRID0EF4AI" xlink:type="simple">CNCR</abbrev> 17093. 1 ♂, 1 ♀, paratypes; LC 11.0–14.8 mm, AC 17.0–23.0 mm; same collection data as for holotype; 12 Jun. 1997; J.L. Villalobos, R. Robles leg.; <abbrev xmlns:xlink="http://www.w3.org/1999/xlink" xlink:title="Colección Nacional de Crustáceos" id="ABBRID0EJ4AI" xlink:type="simple">CNCR</abbrev> 17171. 1 ♂, 2 ♀; LC 10.0–22.0 mm, AC 14.2–34.0 mm; Municipality of Huimanguillo, 3 km E of Carlos A. Madrazo, small tributary of Pedregal-Tonala River; <named-content xmlns:xlink="http://www.w3.org/1999/xlink" content-type="dwc:verbatimCoordinates" xlink:type="simple"><named-content content-type="geo-json" specific-use="{&#34;type&#34;:&#34;Point&#34;,&#34;coordinates&#34;:[-93.680833,17.397778]}" id="NCID0EQ4AI" xlink:type="simple">17°23'52"N, 93°40'51"W</named-content></named-content>; alt. 116 m; 22 Jan. 1998; J.L. Villalobos, R. Robles leg.; <abbrev xmlns:xlink="http://www.w3.org/1999/xlink" xlink:title="Colección Nacional de Crustáceos" id="ABBRID0EV4AI" xlink:type="simple">CNCR</abbrev> 17290. Chiapas 1 ♂; LC 25 mm, AC 42 mm; Municipality of Ocozocoautla, Reserva de la Biósfera Selva el Ocote, Cerro Cola de Sapo, Frio Stream; 18 Dic 2008; A. García and M. Anzueto leg.; <abbrev xmlns:xlink="http://www.w3.org/1999/xlink" xlink:title="Colección Nacional de Crustáceos" id="ABBRID0EZ4AI" xlink:type="simple">CNCR</abbrev> 25445.</p></tp:treatment-sec><tp:treatment-sec sec-type="diagnosis" id="SECID0E44AI"><title>Diagnosis.</title><p>As in Villalobos and Alvarez (2003).</p></tp:treatment-sec><tp:treatment-sec sec-type="distribution" id="SECID0EC5AI"><title>Distribution.</title><p>Only known from the type locality and surroundings (Fig. <xref ref-type="fig" rid="F1">1</xref>).</p></tp:treatment-sec><tp:treatment-sec sec-type="remarks" id="SECID0EM5AI"><title>Remarks.</title><p>As noted by Villalobos and Alvarez (2003) <italic><tp:taxon-name><tp:taxon-name-part taxon-name-part-type="genus" reg="Tehuana">Tehuana</tp:taxon-name-part><tp:taxon-name-part taxon-name-part-type="species" reg="chontalpaensis">chontalpaensis</tp:taxon-name-part></tp:taxon-name></italic> is morphologically similar to <italic><tp:taxon-name><tp:taxon-name-part taxon-name-part-type="genus" reg="Tehuana">T.</tp:taxon-name-part><tp:taxon-name-part taxon-name-part-type="species" reg="lamothei">lamothei</tp:taxon-name-part></tp:taxon-name></italic>, a similarity that is consistent with their being sister species as shown in the molecular phylogeny (Fig. <xref ref-type="fig" rid="F3">3</xref>).</p></tp:treatment-sec><tp:treatment-sec><!--Section generated to contain objects referenced in tp:taxon-treatment.--><fig id="F8" position="float" orientation="portrait"><object-id xmlns:xlink="http://www.w3.org/1999/xlink" content-type="doi" xlink:type="simple">10.3897/zookeys.1117.85362.figure8</object-id><object-id xmlns:xlink="http://www.w3.org/1999/xlink" content-type="arpha" xlink:type="simple">9208E8AC-BB03-53DB-9801-912B2525ECCA</object-id><label>Figure 8.</label><caption><p>Mesial view of the apical portion of the <abbrev xmlns:xlink="http://www.w3.org/1999/xlink" xlink:title="left first male gonopod" id="ABBRID0EOYBI" xlink:type="simple">G1</abbrev> of the species of <italic><tp:taxon-name><tp:taxon-name-part taxon-name-part-type="genus" reg="Tehuana">Tehuana</tp:taxon-name-part></tp:taxon-name></italic><bold>A</bold><italic><tp:taxon-name><tp:taxon-name-part taxon-name-part-type="genus" reg="Tehuana">T.</tp:taxon-name-part><tp:taxon-name-part taxon-name-part-type="species" reg="ayotzintepecensis">ayotzintepecensis</tp:taxon-name-part></tp:taxon-name></italic> sp. nov., <abbrev xmlns:xlink="http://www.w3.org/1999/xlink" xlink:title="Colección Nacional de Crustáceos" id="ABBRID0EGZBI" xlink:type="simple">CNCR</abbrev> 34628 <bold>B</bold><italic><tp:taxon-name><tp:taxon-name-part taxon-name-part-type="genus" reg="Tehuana">T.</tp:taxon-name-part><tp:taxon-name-part taxon-name-part-type="species" reg="chontalpaensis">chontalpaensis</tp:taxon-name-part></tp:taxon-name></italic>, <abbrev xmlns:xlink="http://www.w3.org/1999/xlink" xlink:title="Colección Nacional de Crustáceos" id="ABBRID0EXZBI" xlink:type="simple">CNCR</abbrev> 17093 <bold>C</bold><italic><tp:taxon-name><tp:taxon-name-part taxon-name-part-type="genus" reg="Tehuana">T.</tp:taxon-name-part><tp:taxon-name-part taxon-name-part-type="species" reg="col">col</tp:taxon-name-part></tp:taxon-name></italic> sp. nov., <abbrev xmlns:xlink="http://www.w3.org/1999/xlink" xlink:title="Colección Nacional de Crustáceos" id="ABBRID0EI1BI" xlink:type="simple">CNCR</abbrev> 33928 <bold>D</bold><italic><tp:taxon-name><tp:taxon-name-part taxon-name-part-type="genus" reg="Tehuana">T.</tp:taxon-name-part><tp:taxon-name-part taxon-name-part-type="species" reg="complanata">complanata</tp:taxon-name-part></tp:taxon-name></italic>, <abbrev xmlns:xlink="http://www.w3.org/1999/xlink" xlink:title="Colección Nacional de Crustáceos" id="ABBRID0EZ1BI" xlink:type="simple">CNCR</abbrev> 11957 <bold>E</bold><italic><tp:taxon-name><tp:taxon-name-part taxon-name-part-type="genus" reg="Tehuana">T.</tp:taxon-name-part><tp:taxon-name-part taxon-name-part-type="species" reg="diabolis">diabolis</tp:taxon-name-part></tp:taxon-name></italic>, <abbrev xmlns:xlink="http://www.w3.org/1999/xlink" xlink:title="Colección Nacional de Crustáceos" id="ABBRID0EK2BI" xlink:type="simple">CNCR</abbrev> 12056 <bold>F</bold><italic><tp:taxon-name><tp:taxon-name-part taxon-name-part-type="genus" reg="Tehuana">T.</tp:taxon-name-part><tp:taxon-name-part taxon-name-part-type="species" reg="lamellifrons">lamellifrons</tp:taxon-name-part></tp:taxon-name></italic>, <abbrev xmlns:xlink="http://www.w3.org/1999/xlink" xlink:title="Colección Nacional de Crustáceos" id="ABBRID0E22BI" xlink:type="simple">CNCR</abbrev> 33939 <bold>G</bold><italic><tp:taxon-name><tp:taxon-name-part taxon-name-part-type="genus" reg="Tehuana">T.</tp:taxon-name-part><tp:taxon-name-part taxon-name-part-type="species" reg="lamothei">lamothei</tp:taxon-name-part></tp:taxon-name></italic>, <abbrev xmlns:xlink="http://www.w3.org/1999/xlink" xlink:title="Colección Nacional de Crustáceos" id="ABBRID0EM3BI" xlink:type="simple">CNCR</abbrev> 8812 <bold>H</bold><italic><tp:taxon-name><tp:taxon-name-part taxon-name-part-type="genus" reg="Tehuana">T.</tp:taxon-name-part><tp:taxon-name-part taxon-name-part-type="species" reg="jacatepecensis">jacatepecensis</tp:taxon-name-part></tp:taxon-name></italic>, <abbrev xmlns:xlink="http://www.w3.org/1999/xlink" xlink:title="Colección Nacional de Crustáceos" id="ABBRID0E43BI" xlink:type="simple">CNCR</abbrev> 11920 <bold>I</bold><italic><tp:taxon-name><tp:taxon-name-part taxon-name-part-type="genus" reg="Tehuana">T.</tp:taxon-name-part><tp:taxon-name-part taxon-name-part-type="species" reg="poglayenorum">poglayenorum</tp:taxon-name-part></tp:taxon-name></italic>, <abbrev xmlns:xlink="http://www.w3.org/1999/xlink" xlink:title="Colección Nacional de Crustáceos" id="ABBRID0EO4BI" xlink:type="simple">CNCR</abbrev> 33931 <bold>J</bold><italic><tp:taxon-name><tp:taxon-name-part taxon-name-part-type="genus" reg="Tehuana">T.</tp:taxon-name-part><tp:taxon-name-part taxon-name-part-type="species" reg="veracruzana">veracruzana</tp:taxon-name-part></tp:taxon-name></italic>, <abbrev xmlns:xlink="http://www.w3.org/1999/xlink" xlink:title="Colección Nacional de Crustáceos" id="ABBRID0E64BI" xlink:type="simple">CNCR</abbrev> 33934. Scale bars: 1 mm.</p></caption><graphic xmlns:xlink="http://www.w3.org/1999/xlink" xlink:href="zookeys-1117-001_article-85362__-g008.jpg" position="float" orientation="portrait" xlink:type="simple" id="oo_725904.jpg"><uri content-type="original_file" xlink:type="simple">https://binary.pensoft.net/fig/725904</uri></graphic></fig><fig id="F9" position="float" orientation="portrait"><object-id xmlns:xlink="http://www.w3.org/1999/xlink" content-type="doi" xlink:type="simple">10.3897/zookeys.1117.85362.figure9</object-id><object-id xmlns:xlink="http://www.w3.org/1999/xlink" content-type="arpha" xlink:type="simple">97DF0B94-1322-5B16-ACA9-716EBB67F94F</object-id><label>Figure 9.</label><caption><p>Cephalic view of the apical portion of the <abbrev xmlns:xlink="http://www.w3.org/1999/xlink" xlink:title="left first male gonopod" id="ABBRID0EQ5BI" xlink:type="simple">G1</abbrev> of the species of <italic><tp:taxon-name><tp:taxon-name-part taxon-name-part-type="genus" reg="Tehuana">Tehuana</tp:taxon-name-part></tp:taxon-name></italic><bold>A</bold><italic><tp:taxon-name><tp:taxon-name-part taxon-name-part-type="genus" reg="Tehuana">T.</tp:taxon-name-part><tp:taxon-name-part taxon-name-part-type="species" reg="ayotzintepecensis">ayotzintepecensis</tp:taxon-name-part></tp:taxon-name></italic> sp. nov., <abbrev xmlns:xlink="http://www.w3.org/1999/xlink" xlink:title="Colección Nacional de Crustáceos" id="ABBRID0EI6BI" xlink:type="simple">CNCR</abbrev> 34628 <bold>B</bold><italic><tp:taxon-name><tp:taxon-name-part taxon-name-part-type="genus" reg="Tehuana">T.</tp:taxon-name-part><tp:taxon-name-part taxon-name-part-type="species" reg="chontalpaensis">chontalpaensis</tp:taxon-name-part></tp:taxon-name></italic>, <abbrev xmlns:xlink="http://www.w3.org/1999/xlink" xlink:title="Colección Nacional de Crustáceos" id="ABBRID0EZ6BI" xlink:type="simple">CNCR</abbrev> 17093 <bold>C</bold><italic><tp:taxon-name><tp:taxon-name-part taxon-name-part-type="genus" reg="Tehuana">T.</tp:taxon-name-part><tp:taxon-name-part taxon-name-part-type="species" reg="col">col</tp:taxon-name-part></tp:taxon-name></italic> sp. nov., <abbrev xmlns:xlink="http://www.w3.org/1999/xlink" xlink:title="Colección Nacional de Crustáceos" id="ABBRID0EKACI" xlink:type="simple">CNCR</abbrev> 33928 <bold>D</bold><italic><tp:taxon-name><tp:taxon-name-part taxon-name-part-type="genus" reg="Tehuana">T.</tp:taxon-name-part><tp:taxon-name-part taxon-name-part-type="species" reg="complanata">complanata</tp:taxon-name-part></tp:taxon-name></italic>, <abbrev xmlns:xlink="http://www.w3.org/1999/xlink" xlink:title="Colección Nacional de Crustáceos" id="ABBRID0E2ACI" xlink:type="simple">CNCR</abbrev> 11957 <bold>E</bold><italic><tp:taxon-name><tp:taxon-name-part taxon-name-part-type="genus" reg="Tehuana">T.</tp:taxon-name-part><tp:taxon-name-part taxon-name-part-type="species" reg="diabolis">diabolis</tp:taxon-name-part></tp:taxon-name></italic>, <abbrev xmlns:xlink="http://www.w3.org/1999/xlink" xlink:title="Colección Nacional de Crustáceos" id="ABBRID0EMBCI" xlink:type="simple">CNCR</abbrev> 12056 <bold>F</bold><italic><tp:taxon-name><tp:taxon-name-part taxon-name-part-type="genus" reg="Tehuana">T.</tp:taxon-name-part><tp:taxon-name-part taxon-name-part-type="species" reg="lamellifrons">lamellifrons</tp:taxon-name-part></tp:taxon-name></italic>, <abbrev xmlns:xlink="http://www.w3.org/1999/xlink" xlink:title="Colección Nacional de Crustáceos" id="ABBRID0E4BCI" xlink:type="simple">CNCR</abbrev> 33939 <bold>G</bold><italic><tp:taxon-name><tp:taxon-name-part taxon-name-part-type="genus" reg="Tehuana">T.</tp:taxon-name-part><tp:taxon-name-part taxon-name-part-type="species" reg="lamothei">lamothei</tp:taxon-name-part></tp:taxon-name></italic>, <abbrev xmlns:xlink="http://www.w3.org/1999/xlink" xlink:title="Colección Nacional de Crustáceos" id="ABBRID0EOCCI" xlink:type="simple">CNCR</abbrev> 8812 <bold>H</bold><italic><tp:taxon-name><tp:taxon-name-part taxon-name-part-type="genus" reg="Tehuana">T.</tp:taxon-name-part><tp:taxon-name-part taxon-name-part-type="species" reg="jacatepecensis">jacatepecensis</tp:taxon-name-part></tp:taxon-name></italic>, <abbrev xmlns:xlink="http://www.w3.org/1999/xlink" xlink:title="Colección Nacional de Crustáceos" id="ABBRID0E6CCI" xlink:type="simple">CNCR</abbrev> 11920 <bold>I</bold><italic><tp:taxon-name><tp:taxon-name-part taxon-name-part-type="genus" reg="Tehuana">T.</tp:taxon-name-part><tp:taxon-name-part taxon-name-part-type="species" reg="poglayenorum">poglayenorum</tp:taxon-name-part></tp:taxon-name></italic>, <abbrev xmlns:xlink="http://www.w3.org/1999/xlink" xlink:title="Colección Nacional de Crustáceos" id="ABBRID0EQDCI" xlink:type="simple">CNCR</abbrev> 33931 <bold>J</bold><italic><tp:taxon-name><tp:taxon-name-part taxon-name-part-type="genus" reg="Tehuana">T.</tp:taxon-name-part><tp:taxon-name-part taxon-name-part-type="species" reg="veracruzana">veracruzana</tp:taxon-name-part></tp:taxon-name></italic>, <abbrev xmlns:xlink="http://www.w3.org/1999/xlink" xlink:title="Colección Nacional de Crustáceos" id="ABBRID0EBECI" xlink:type="simple">CNCR</abbrev> 33934. Scale bars: 1 mm (<bold>A, C, H, J</bold>); 0.5 mm (<bold>B, D, E, F, G, I</bold>).</p></caption><graphic xmlns:xlink="http://www.w3.org/1999/xlink" xlink:href="zookeys-1117-001_article-85362__-g009.jpg" position="float" orientation="portrait" xlink:type="simple" id="oo_725905.jpg"><uri content-type="original_file" xlink:type="simple">https://binary.pensoft.net/fig/725905</uri></graphic></fig><fig id="F1" position="float" orientation="portrait"><object-id xmlns:xlink="http://www.w3.org/1999/xlink" content-type="doi" xlink:type="simple">10.3897/zookeys.1117.85362.figure1</object-id><object-id xmlns:xlink="http://www.w3.org/1999/xlink" content-type="arpha" xlink:type="simple">0E30DE2B-3FB1-5D3F-8328-4C9212769F16</object-id><label>Figure 1.</label><caption><p>Distribution of the species of the genus <italic><tp:taxon-name><tp:taxon-name-part taxon-name-part-type="genus" reg="Tehuana">Tehuana</tp:taxon-name-part></tp:taxon-name></italic> in southeastern Mexico.</p></caption><graphic xmlns:xlink="http://www.w3.org/1999/xlink" xlink:href="zookeys-1117-001_article-85362__-g001.jpg" position="float" orientation="portrait" xlink:type="simple" id="oo_725897.jpg"><uri content-type="original_file" xlink:type="simple">https://binary.pensoft.net/fig/725897</uri></graphic></fig><fig id="F3" position="float" orientation="portrait"><object-id xmlns:xlink="http://www.w3.org/1999/xlink" content-type="doi" xlink:type="simple">10.3897/zookeys.1117.85362.figure3</object-id><object-id xmlns:xlink="http://www.w3.org/1999/xlink" content-type="arpha" xlink:type="simple">78D0B8B9-92AE-5366-86B5-60C4C4A556DD</object-id><label>Figure 3.</label><caption><p>Phylogenetic tree obtained for the genus <italic><tp:taxon-name><tp:taxon-name-part taxon-name-part-type="genus" reg="Tehuana">Tehuana</tp:taxon-name-part></tp:taxon-name></italic> based on the concatenated analysis of three genes (H3, 16S, COI), using maximum likelihood and Bayesian inference. Branch supports values are posterior probability/bootstrap. Only clades with branch support above 50% indicated. Clades a, b, and c are labelled for discussion purposes.</p></caption><graphic xmlns:xlink="http://www.w3.org/1999/xlink" xlink:href="zookeys-1117-001_article-85362__-g003.jpg" position="float" orientation="portrait" xlink:type="simple" id="oo_725899.jpg"><uri content-type="original_file" xlink:type="simple">https://binary.pensoft.net/fig/725899</uri></graphic></fig></tp:treatment-sec><ref-list><ref id="B11"><mixed-citation xmlns:xlink="http://www.w3.org/1999/xlink" xlink:type="simple"><person-group><name name-style="western"><surname>Álvarez</surname><given-names>F</given-names></name><name name-style="western"><surname>Villalobos</surname><given-names>JL</given-names></name><name name-style="western"><surname>Robles</surname><given-names>R</given-names></name></person-group> (<year>2005</year>) <article-title>Crustáceos, Cap. 8.</article-title> In: <person-group><name name-style="western"><surname>Bueno</surname><given-names>J</given-names></name><name name-style="western"><surname>Álvarez</surname><given-names>F</given-names></name><name name-style="western"><surname>Santiago</surname><given-names>S</given-names></name></person-group> (<role>Eds</role>) <issue-title>Biodiversidad del Estado de Tabasco.</issue-title><source>Instituto de Biología, Universidad Nacional Autónoma de México, Comisión Nacional para el Conocimiento y Uso de la Biodiversidad, México</source>, <fpage>177</fpage>–<lpage>195</lpage>.</mixed-citation></ref><ref id="B58"><mixed-citation xmlns:xlink="http://www.w3.org/1999/xlink" xlink:type="simple"><person-group><name name-style="western"><surname>Rodríguez</surname><given-names>G</given-names></name><name name-style="western"><surname>Magalhães</surname><given-names>C</given-names></name></person-group> (<year>2005</year>) <article-title>Recent advances in the biology of the neotropical freshwater crab family <tp:taxon-name><tp:taxon-name-part taxon-name-part-type="family">Pseudothelphusidae</tp:taxon-name-part></tp:taxon-name> (<tp:taxon-name><tp:taxon-name-part taxon-name-part-type="subphylum">Crustacea</tp:taxon-name-part></tp:taxon-name>, <tp:taxon-name><tp:taxon-name-part taxon-name-part-type="order">Decapoda</tp:taxon-name-part></tp:taxon-name>, <tp:taxon-name><tp:taxon-name-part taxon-name-part-type="infraorder">Brachyura</tp:taxon-name-part></tp:taxon-name>).</article-title><source>Revista Brasileira de Zoologia</source><volume>22</volume>(<issue>2</issue>): <fpage>354</fpage>–<lpage>365</lpage>. <ext-link xlink:href="10.1590/S0101-81752005000200009" ext-link-type="doi" xlink:type="simple">https://doi.org/10.1590/S0101-81752005000200009</ext-link></mixed-citation></ref><ref id="B69"><mixed-citation xmlns:xlink="http://www.w3.org/1999/xlink" xlink:type="simple"><person-group><name name-style="western"><surname>Villalobos Hiriart</surname><given-names>JL</given-names></name><name name-style="western"><surname>Álvarez</surname><given-names>F</given-names></name></person-group> (<year>2008</year>) <article-title>Los cangrejos de agua dulce de la familia <tp:taxon-name><tp:taxon-name-part taxon-name-part-type="family">Pseudothelphusidae</tp:taxon-name-part></tp:taxon-name> (<tp:taxon-name><tp:taxon-name-part taxon-name-part-type="order">Decapoda</tp:taxon-name-part></tp:taxon-name>: <tp:taxon-name><tp:taxon-name-part taxon-name-part-type="infraorder">Brachyura</tp:taxon-name-part></tp:taxon-name>: Eubrachyura) de México. Con un apéndice de las especies citadas para América hasta el 2006.</article-title> In: <person-group><name name-style="western"><surname>Álvarez</surname><given-names>F</given-names></name><name name-style="western"><surname>Rodríguez</surname><given-names>G</given-names></name></person-group> (<role>Eds</role>) <issue-title>Crustáceos de México: Estado actual de su conocimiento.</issue-title><source>UANL-PROMEP-SEP. Dirección General de Publicaciones, Universidad Autónoma de Nuevo León, México, D.F.</source>, <fpage>239</fpage>–<lpage>299</lpage>.</mixed-citation></ref><ref id="B39"><mixed-citation xmlns:xlink="http://www.w3.org/1999/xlink" xlink:type="simple"><person-group><name name-style="western"><surname>Ng</surname><given-names>PKL</given-names></name><name name-style="western"><surname>Guinot</surname><given-names>D</given-names></name><name name-style="western"><surname>Davie</surname><given-names>PJF</given-names></name></person-group> (<year>2008</year>) <article-title>Systema Brachyurorum: Part I. An annotated checklist of extant brachyuran crabs of the world.</article-title><source>The Raffles Bulletin of Zoology</source><volume>17</volume>: <fpage>1</fpage>–<lpage>286</lpage>. <ext-link xlink:href="https://lkcnhm.nus.edu.sg/wp-content/uploads/sites/10/app/uploads/2017/04/s17rbz.pdf" ext-link-type="uri" xlink:type="simple">https://lkcnhm.nus.edu.sg/wp-content/uploads/sites/10/app/uploads/2017/04/s17rbz.pdf</ext-link></mixed-citation></ref><ref id="B8"><mixed-citation xmlns:xlink="http://www.w3.org/1999/xlink" xlink:type="simple"><person-group><name name-style="western"><surname>Alvarez</surname><given-names>F</given-names></name><name name-style="western"><surname>Villalobos</surname><given-names>JL</given-names></name></person-group> (<year>2016</year>) <article-title>Chapter 8: Freshwater decapod diversity and conservation in México.</article-title> In: <person-group><name name-style="western"><surname>Kawai</surname><given-names>T</given-names></name><name name-style="western"><surname>Cumberlidge</surname><given-names>N</given-names></name></person-group> (<role>Eds</role>) <issue-title>A global overview of the conservation of freshwater decapod crustaceans.</issue-title><source>Springer, Cham</source>, <fpage>237</fpage>–<lpage>266</lpage>. <ext-link xlink:href="10.1007/978-3-319-42527-6_8" ext-link-type="doi" xlink:type="simple">https://doi.org/10.1007/978-3-319-42527-6_8</ext-link></mixed-citation></ref><ref id="B71"><mixed-citation xmlns:xlink="http://www.w3.org/1999/xlink" xlink:type="simple"><person-group><name name-style="western"><surname>Villalobos-Hiriart</surname><given-names>JL</given-names></name><name name-style="western"><surname>Kamanli</surname><given-names>SA</given-names></name><name name-style="western"><surname>Álvarez</surname><given-names>F</given-names></name><name name-style="western"><surname>Garbout</surname><given-names>A</given-names></name><name name-style="western"><surname>Clark</surname><given-names>PF</given-names></name></person-group> (<year>2019</year>) <article-title><italic><tp:taxon-name><tp:taxon-name-part taxon-name-part-type="genus">Lobithelphusa</tp:taxon-name-part><tp:taxon-name-part taxon-name-part-type="species">mexicana</tp:taxon-name-part></tp:taxon-name></italic> Rodriguez, 1982 (<tp:taxon-name><tp:taxon-name-part taxon-name-part-type="order">Decapoda</tp:taxon-name-part></tp:taxon-name>: <tp:taxon-name><tp:taxon-name-part taxon-name-part-type="family">Pseudothelphusidae</tp:taxon-name-part></tp:taxon-name>): a reassessment of key characters and systematics.</article-title><source>Zootaxa</source><volume>4586</volume>(<issue>1</issue>): <fpage>151</fpage>–<lpage>161</lpage>. <ext-link xlink:href="10.11646/zootaxa.4586.1.8" ext-link-type="doi" xlink:type="simple">https://doi.org/10.11646/zootaxa.4586.1.8</ext-link></mixed-citation></ref><ref id="B15"><mixed-citation xmlns:xlink="http://www.w3.org/1999/xlink" xlink:type="simple"><person-group><name name-style="western"><surname>Álvarez</surname><given-names>F</given-names></name><name name-style="western"><surname>Ojeda</surname><given-names>JC</given-names></name><name name-style="western"><surname>Souza-Carvalho</surname><given-names>E</given-names></name><name name-style="western"><surname>Villalobos</surname><given-names>JL</given-names></name><name name-style="western"><surname>Magalhães</surname><given-names>C</given-names></name><name name-style="western"><surname>Wehrtmann</surname><given-names>IS</given-names></name><name name-style="western"><surname>Mantelatto</surname><given-names>FL</given-names></name></person-group> (<year>2020</year>) <article-title>Revision of the higher taxonomy of Neotropical freshwater crabs of the family <tp:taxon-name><tp:taxon-name-part taxon-name-part-type="family">Pseudothelphusidae</tp:taxon-name-part></tp:taxon-name>, based on multigene and morphological analyses.</article-title><source>Zoological Journal of the Linnean Society</source><volume>193</volume>(<issue>3</issue>): <fpage>973</fpage>–<lpage>1001</lpage>. <ext-link xlink:href="10.1093/zoolinnean/zlaa162" ext-link-type="doi" xlink:type="simple">https://doi.org/10.1093/zoolinnean/zlaa162</ext-link></mixed-citation></ref></ref-list></tp:taxon-treatment>
