# Supplementary material for: ﻿Revision of the freshwater crabs of the genus Tehuana Rodríguez & Smalley in Smalley 1970 (Decapoda, Pseudothelphusidae), with the descriptions of two new species
Source: Zookeys. 2022 Aug 11;1117:1–35. doi: 10.3897/zookeys.1117.85362 (PMC9848680; doi:10.3897/zookeys.1117.85362)
Supplement: XML Treatment for Tehuana diabolis [file zookeys.1117.85362-treatment6.xml]

<!DOCTYPE tp:taxon-treatment
  PUBLIC "-//TaxonX//DTD Taxonomic Treatment Publishing DTD v0 20100105//EN" "tax-treatment-NSO.dtd">
<tp:taxon-treatment xmlns:tp="http://www.plazi.org/taxpub"><tp:treatment-meta><kwd-group><label>Taxon classification</label><kwd>
                <named-content content-type="kingdom">Animalia</named-content>
              </kwd><kwd>
                <named-content content-type="order">Asterales</named-content>
              </kwd><kwd>
                <named-content content-type="family">Asteraceae</named-content>
              </kwd></kwd-group><mixed-citation publication-type="journal"><person-group><name><surname>Moreno-Juárez</surname><given-names>Eric G.</given-names></name><name><surname>Villalobos</surname><given-names>José Luis</given-names></name><name><surname>Álvarez</surname><given-names>Fernando</given-names></name></person-group><article-title>﻿Revision of the freshwater crabs of the genus <italic><tp:taxon-name><tp:taxon-name-part taxon-name-part-type="genus" reg="Tehuana">Tehuana</tp:taxon-name-part></tp:taxon-name></italic> Rodríguez &amp; Smalley in Smalley 1970 (<tp:taxon-name><tp:taxon-name-part taxon-name-part-type="order">Decapoda</tp:taxon-name-part></tp:taxon-name>, <tp:taxon-name><tp:taxon-name-part taxon-name-part-type="family">Pseudothelphusidae</tp:taxon-name-part></tp:taxon-name>), with the descriptions of two new species</article-title><source>Zookeys</source><day>11</day><month>08</month><year>2022</year><volume>1117</volume><fpage>1</fpage><lpage>35</lpage><pub-id pub-id-type="doi">10.3897/zookeys.1117.85362</pub-id></mixed-citation></tp:treatment-meta><tp:nomenclature><label>﻿</label><tp:taxon-name>
              <object-id xmlns:xlink="http://www.w3.org/1999/xlink" content-type="arpha" xlink:type="simple">567BB8AE-3493-5B6A-8515-FDDC80EE467B</object-id>
              <tp:taxon-name-part taxon-name-part-type="genus" reg="Tehuana">Tehuana</tp:taxon-name-part>
              <tp:taxon-name-part taxon-name-part-type="species" reg="diabolis">diabolis</tp:taxon-name-part>
            </tp:taxon-name><tp:taxon-authority>(Pretzmann, 1978)</tp:taxon-authority><xref ref-type="fig" rid="F8">Figs 8E</xref><xref ref-type="fig" rid="F9">, 9E</xref><tp:nomenclature-citation-list><tp:nomenclature-citation><tp:taxon-name><tp:taxon-name-part taxon-name-part-type="genus" reg="Pseudothelphusa">Pseudothelphusa</tp:taxon-name-part> (<tp:taxon-name-part taxon-name-part-type="subgenus" reg="Tehuana">Tehuana</tp:taxon-name-part>) <tp:taxon-name-part taxon-name-part-type="species" reg="lamellifrons">lamellifrons</tp:taxon-name-part> <tp:taxon-name-part taxon-name-part-type="subspecies" reg="diabolis">diabolis</tp:taxon-name-part></tp:taxon-name><comment>Pretzmann, 1978: 3.—<xref ref-type="bibr" rid="B50">Pretzmann 1980</xref>: 660, pl. 13, figs 56–60, pl. 17, fig. 77.—<xref ref-type="bibr" rid="B56">Rodriguez 1982</xref>: 210.</comment></tp:nomenclature-citation><tp:nomenclature-citation><tp:taxon-name>
                  <tp:taxon-name-part taxon-name-part-type="genus" reg="Tehuana">Tehuana</tp:taxon-name-part>
                  <tp:taxon-name-part taxon-name-part-type="species" reg="diabolis">diabolis.</tp:taxon-name-part>
                </tp:taxon-name><comment>—<xref ref-type="bibr" rid="B70">Villalobos-Hiriart et al. 1993</xref>: 284 (list) .—<xref ref-type="bibr" rid="B3">Alvarez and Villalobos 1994</xref>: 730, 735.—<xref ref-type="bibr" rid="B5">Álvarez and Villalobos 1997a</xref>: 416, 417, box 4.17 (list).—<xref ref-type="bibr" rid="B6">Álvarez and Villalobos 1997b</xref>: 438, appx. 4.23 (list).—<xref ref-type="bibr" rid="B10">Álvarez et al. 1999</xref>: 20, fig. 3 (map), 23, box 3 (list).—Villalobos and Alvarez 2003: 228 (in key).—Villalobos and Álvarez 2008: 281, 298 (list).—<xref ref-type="bibr" rid="B39">Ng et al. 2008</xref>: 177 (list).—Villalobos and Alvarez 2010: 474, 477, fig. 11 (map).—<xref ref-type="bibr" rid="B12">Álvarez et al. 2011a</xref>: appx. VIII.20, p. 13 (list); 2012: 1078, box 1 (list).—<xref ref-type="bibr" rid="B8">Alvarez and Villalobos 2016</xref>: 254, tab. 8.1 (list).—<xref ref-type="bibr" rid="B71">Villalobos-Hiriart et al. 2019</xref>: 156, tab.1 (list).—<xref ref-type="bibr" rid="B15">Álvarez et al. 2020</xref>: 979, tab. 1 (list).</comment></tp:nomenclature-citation></tp:nomenclature-citation-list></tp:nomenclature><tp:treatment-sec sec-type="material" id="SECID0EMDBI"><title>Material examined.</title><p>Mexico – Veracruz • 2 ♀, <abbrev xmlns:xlink="http://www.w3.org/1999/xlink" xlink:title="carapace length" id="ABBRID0ESDBI" xlink:type="simple">CL</abbrev> 8.2–13.5 mm, <abbrev xmlns:xlink="http://www.w3.org/1999/xlink" xlink:title="carapace width" id="ABBRID0EWDBI" xlink:type="simple">CW</abbrev> 12.4–20.2 mm; Municipality of Catemaco, Veracruz, Catemaco Lake, Playa Hermosa; <named-content xmlns:xlink="http://www.w3.org/1999/xlink" content-type="dwc:verbatimCoordinates" xlink:type="simple"><named-content content-type="geo-json" specific-use="{&#34;type&#34;:&#34;Point&#34;,&#34;coordinates&#34;:[-95.083333,18.433333]}" id="NCID0E4DBI" xlink:type="simple">18°26'00"N, 95°04'60"W</named-content></named-content>; alt. 351 m; 31 Aug. 1966; L. Holthuis, J. Cabrera leg.; <abbrev xmlns:xlink="http://www.w3.org/1999/xlink" xlink:title="Colección Nacional de Crustáceos" id="ABBRID0ECEBI" xlink:type="simple">CNCR</abbrev> 333. 3 ♂, <abbrev xmlns:xlink="http://www.w3.org/1999/xlink" xlink:title="carapace length" id="ABBRID0EGEBI" xlink:type="simple">CL</abbrev> 12.1–16.4 mm, <abbrev xmlns:xlink="http://www.w3.org/1999/xlink" xlink:title="carapace width" id="ABBRID0EKEBI" xlink:type="simple">CW</abbrev> 18.1–25.7 mm; Municipality of Catemaco, Catemaco Lake, El Zapotal; <named-content xmlns:xlink="http://www.w3.org/1999/xlink" content-type="dwc:verbatimCoordinates" xlink:type="simple"><named-content content-type="geo-json" specific-use="{&#34;type&#34;:&#34;Point&#34;,&#34;coordinates&#34;:[-95.100000,18.416667]}" id="NCID0EREBI" xlink:type="simple">18°25'00"N, 95°05'60"W</named-content></named-content>; alt. 335 m; 18 Sep. 1954; A. Villalobos leg.; <abbrev xmlns:xlink="http://www.w3.org/1999/xlink" xlink:title="Colección Nacional de Crustáceos" id="ABBRID0EWEBI" xlink:type="simple">CNCR</abbrev> 334. 4 ♂, 6 ♀, <abbrev xmlns:xlink="http://www.w3.org/1999/xlink" xlink:title="carapace length" id="ABBRID0E1EBI" xlink:type="simple">CL</abbrev> 12.7–27.1 mm, <abbrev xmlns:xlink="http://www.w3.org/1999/xlink" xlink:title="carapace width" id="ABBRID0E5EBI" xlink:type="simple">CW</abbrev> 20.1–42.3 mm; Municipality of Catemaco, Catemaco Lake, Las Margaritas Stream; <named-content xmlns:xlink="http://www.w3.org/1999/xlink" content-type="dwc:verbatimCoordinates" xlink:type="simple"><named-content content-type="geo-json" specific-use="{&#34;type&#34;:&#34;Point&#34;,&#34;coordinates&#34;:[-95.016944,18.367778]}" id="NCID0EFFBI" xlink:type="simple">18°22'04"N, 95°01'01"W</named-content></named-content>; alt. 345 m; 4 Aug. 1994; M.E. Camacho leg.; <abbrev xmlns:xlink="http://www.w3.org/1999/xlink" xlink:title="Colección Nacional de Crustáceos" id="ABBRID0EKFBI" xlink:type="simple">CNCR</abbrev> 12956. 4 ♂, <abbrev xmlns:xlink="http://www.w3.org/1999/xlink" xlink:title="carapace length" id="ABBRID0EOFBI" xlink:type="simple">CL</abbrev> 12.1–23.4 mm, <abbrev xmlns:xlink="http://www.w3.org/1999/xlink" xlink:title="carapace width" id="ABBRID0ESFBI" xlink:type="simple">CW</abbrev> 17.7–38.1 mm; same locality as previous record; 6 Aug. 1994; F. Álvarez leg.; <abbrev xmlns:xlink="http://www.w3.org/1999/xlink" xlink:title="Colección Nacional de Crustáceos" id="ABBRID0EWFBI" xlink:type="simple">CNCR</abbrev> 12965. 1 ♂, <abbrev xmlns:xlink="http://www.w3.org/1999/xlink" xlink:title="carapace length" id="ABBRID0E1FBI" xlink:type="simple">CL</abbrev> 26.4 mm, <abbrev xmlns:xlink="http://www.w3.org/1999/xlink" xlink:title="carapace width" id="ABBRID0E5FBI" xlink:type="simple">CW</abbrev> 43.6 mm; same locality as previous record; 20 Apr. 2016; E. Moreno leg.; <abbrev xmlns:xlink="http://www.w3.org/1999/xlink" xlink:title="Colección Nacional de Crustáceos" id="ABBRID0ECGBI" xlink:type="simple">CNCR</abbrev> 34488. 1 ♂, 1 ♀, <abbrev xmlns:xlink="http://www.w3.org/1999/xlink" xlink:title="carapace length" id="ABBRID0EGGBI" xlink:type="simple">CL</abbrev> 12.9–74.6 mm, <abbrev xmlns:xlink="http://www.w3.org/1999/xlink" xlink:title="carapace width" id="ABBRID0EKGBI" xlink:type="simple">CW</abbrev> 11.9–44.7 mm; Municipality of Catemaco, 1 km S from Coyame; <named-content xmlns:xlink="http://www.w3.org/1999/xlink" content-type="dwc:verbatimCoordinates" xlink:type="simple"><named-content content-type="geo-json" specific-use="{&#34;type&#34;:&#34;Point&#34;,&#34;coordinates&#34;:[-95.021111,18.430722]}" id="NCID0ERGBI" xlink:type="simple">18°25'50.6"N, 95°01'16"W</named-content></named-content>; alt. 364 m; 6 Aug. 1994; J.L. Villalobos leg.; <abbrev xmlns:xlink="http://www.w3.org/1999/xlink" xlink:title="Colección Nacional de Crustáceos" id="ABBRID0EWGBI" xlink:type="simple">CNCR</abbrev> 12952. 2 ♀, <abbrev xmlns:xlink="http://www.w3.org/1999/xlink" xlink:title="carapace length" id="ABBRID0E1GBI" xlink:type="simple">CL</abbrev> 11.7–18.2 mm, <abbrev xmlns:xlink="http://www.w3.org/1999/xlink" xlink:title="carapace width" id="ABBRID0E5GBI" xlink:type="simple">CW</abbrev> 17.7–23.2 mm; same locality as previous record; 1 Aug. 1994; M.E. Camacho leg.; <abbrev xmlns:xlink="http://www.w3.org/1999/xlink" xlink:title="Colección Nacional de Crustáceos" id="ABBRID0ECHBI" xlink:type="simple">CNCR</abbrev> 12966. 2 ♀, <abbrev xmlns:xlink="http://www.w3.org/1999/xlink" xlink:title="carapace length" id="ABBRID0EGHBI" xlink:type="simple">CL</abbrev> 12.8–15.7 mm, <abbrev xmlns:xlink="http://www.w3.org/1999/xlink" xlink:title="carapace width" id="ABBRID0EKHBI" xlink:type="simple">CW</abbrev> 18.8–22.5 mm; Municipality of Catemaco, Catemaco Lake, La Agayota; <named-content xmlns:xlink="http://www.w3.org/1999/xlink" content-type="dwc:verbatimCoordinates" xlink:type="simple"><named-content content-type="geo-json" specific-use="{&#34;type&#34;:&#34;Point&#34;,&#34;coordinates&#34;:[-95.001667,18.400556]}" id="NCID0ERHBI" xlink:type="simple">18°24'02"N, 95°00'06"W</named-content></named-content>; alt. 545 m; 1 Jul. 1986; F. Álvarez leg.; <abbrev xmlns:xlink="http://www.w3.org/1999/xlink" xlink:title="Colección Nacional de Crustáceos" id="ABBRID0EWHBI" xlink:type="simple">CNCR</abbrev> 12907. 1 ♂, 4 ♀, <abbrev xmlns:xlink="http://www.w3.org/1999/xlink" xlink:title="carapace length" id="ABBRID0E1HBI" xlink:type="simple">CL</abbrev> 11.3–24.6 mm, <abbrev xmlns:xlink="http://www.w3.org/1999/xlink" xlink:title="carapace width" id="ABBRID0E5HBI" xlink:type="simple">CW</abbrev> 16.2–38.2 mm; same locality as previous record; 18 Jul. 1986; J.L. Villalobos leg.; <abbrev xmlns:xlink="http://www.w3.org/1999/xlink" xlink:title="Colección Nacional de Crustáceos" id="ABBRID0ECIBI" xlink:type="simple">CNCR</abbrev> 12911. 1 ♂, <abbrev xmlns:xlink="http://www.w3.org/1999/xlink" xlink:title="carapace length" id="ABBRID0EGIBI" xlink:type="simple">CL</abbrev> 13.1 mm, <abbrev xmlns:xlink="http://www.w3.org/1999/xlink" xlink:title="carapace width" id="ABBRID0EKIBI" xlink:type="simple">CW</abbrev> 20.1 mm; same locality as previous record; 4 Aug. 1994; F. Álvarez leg.; <abbrev xmlns:xlink="http://www.w3.org/1999/xlink" xlink:title="Colección Nacional de Crustáceos" id="ABBRID0EOIBI" xlink:type="simple">CNCR</abbrev> 12954. 1 ♀, <abbrev xmlns:xlink="http://www.w3.org/1999/xlink" xlink:title="carapace length" id="ABBRID0ESIBI" xlink:type="simple">CL</abbrev> 26.3 mm, <abbrev xmlns:xlink="http://www.w3.org/1999/xlink" xlink:title="carapace width" id="ABBRID0EWIBI" xlink:type="simple">CW</abbrev> 42.4 mm; same locality as previous record; 18 Jul. 1986; F. Álvarez leg.; <abbrev xmlns:xlink="http://www.w3.org/1999/xlink" xlink:title="Colección Nacional de Crustáceos" id="ABBRID0E1IBI" xlink:type="simple">CNCR</abbrev> 13125.</p></tp:treatment-sec><tp:treatment-sec sec-type="diagnosis" id="SECID0E5IBI"><title>Diagnosis.</title><p><abbrev xmlns:xlink="http://www.w3.org/1999/xlink" xlink:title="left first male gonopod" id="ABBRID0EEJBI" xlink:type="simple">G1</abbrev> slender, proximal half cylindrical, distal half becoming compressed. In caudal view, apical crest widely concave, mesial crest higher than lateral one, Meso-distal lobe conical, tip rounded. In mesial view, distal third of gonopod slightly inclined cephalically, caudo-marginal projection bilobed, lobes separated by V-shaped notch, distal lobe shorter than proximal one, rounded; proximal lobe ax-shaped, cephalic margin broadly rounded, internal margin straight. In cephalic view, caudo-marginal projection slightly curved mesially, meso-distal lobe prominent; mesial process as a widely rounded plate, distal margin rounded, lateral margin with triangular tooth, cephalic margin with rounded projection closing the apical cavity. In lateral view, mesial process oblique relative to apical cavity longitudinal axis, mesial crest clearly higher than lateral one. In apical view, apical cavity U-shaped, opening of sperm channel in caudal position, field of apical pore setae on lateral portion of cavity, caudal crest thicker than the rest.</p></tp:treatment-sec><tp:treatment-sec sec-type="type material" id="SECID0EIJBI"><title>Type material.</title><p>The holotype (NHMW 4068) and paratypes (NHMW 4069) are deposited in the Natural History Museum in Vienna, Austria.</p></tp:treatment-sec><tp:treatment-sec sec-type="type locality" id="SECID0ENJBI"><title>Type locality.</title><p>México, Veracruz, Municipality of Catemaco, Catemaco Lake; <named-content xmlns:xlink="http://www.w3.org/1999/xlink" content-type="dwc:verbatimCoordinates" xlink:type="simple"><named-content content-type="geo-json" specific-use="{&#34;type&#34;:&#34;Point&#34;,&#34;coordinates&#34;:[-95.100000,18.416667]}" id="NCID0EWJBI" xlink:type="simple">18°25'00"N, 95°06'00"W</named-content></named-content>; alt. 325 m (<xref ref-type="bibr" rid="B50">Pretzmann 1980</xref>).</p></tp:treatment-sec><tp:treatment-sec sec-type="distribution" id="SECID0E6JBI"><title>Distribution.</title><p>Only known from the north and eastern shores of Catemaco Lake, Veracruz, Mexico (Fig. <xref ref-type="fig" rid="F1">1</xref>).</p></tp:treatment-sec><tp:treatment-sec sec-type="remarks" id="SECID0EJKBI"><title>Remarks.</title><p>A diagnosis, based on the description of <abbrev xmlns:xlink="http://www.w3.org/1999/xlink" xlink:title="left first male gonopod" id="ABBRID0EPKBI" xlink:type="simple">G1</abbrev> is provided for <italic><tp:taxon-name><tp:taxon-name-part taxon-name-part-type="genus" reg="Tehuana">T.</tp:taxon-name-part><tp:taxon-name-part taxon-name-part-type="species" reg="diabolis">diabolis</tp:taxon-name-part></tp:taxon-name></italic> since <xref ref-type="bibr" rid="B50">Pretzmann (1980)</xref> description and subsequent mentions of the species by other authors omitted important morphological details of <abbrev xmlns:xlink="http://www.w3.org/1999/xlink" xlink:title="left first male gonopod" id="ABBRID0ECLBI" xlink:type="simple">G1</abbrev>. In <italic><tp:taxon-name><tp:taxon-name-part taxon-name-part-type="genus" reg="Tehuana">Tehuana</tp:taxon-name-part><tp:taxon-name-part taxon-name-part-type="species" reg="diabolis">diabolis</tp:taxon-name-part></tp:taxon-name></italic><abbrev xmlns:xlink="http://www.w3.org/1999/xlink" xlink:title="left first male gonopod" id="ABBRID0ERLBI" xlink:type="simple">G1</abbrev> the proximal lobe of the caudo-marginal projection has an intermediate shape between those of <italic><tp:taxon-name><tp:taxon-name-part taxon-name-part-type="genus" reg="Tehuana">T.</tp:taxon-name-part><tp:taxon-name-part taxon-name-part-type="species" reg="veracruzana">veracruzana</tp:taxon-name-part></tp:taxon-name></italic> and <italic><tp:taxon-name><tp:taxon-name-part taxon-name-part-type="genus" reg="Tehuana">T.</tp:taxon-name-part><tp:taxon-name-part taxon-name-part-type="species" reg="poglayenorum">poglayenorum</tp:taxon-name-part></tp:taxon-name></italic> (Fig. <xref ref-type="fig" rid="F8">8</xref>), and in the phylogenetic tree the three species appear also closely related (Fig. <xref ref-type="fig" rid="F3">3</xref>). Geographically, <italic><tp:taxon-name><tp:taxon-name-part taxon-name-part-type="genus" reg="Tehuana">T.</tp:taxon-name-part><tp:taxon-name-part taxon-name-part-type="species" reg="diabolis">diabolis</tp:taxon-name-part></tp:taxon-name></italic> distribution around Lake Catemaco is also between that of <italic><tp:taxon-name><tp:taxon-name-part taxon-name-part-type="genus" reg="Tehuana">T.</tp:taxon-name-part><tp:taxon-name-part taxon-name-part-type="species" reg="poglayenorum">poglayenorum</tp:taxon-name-part></tp:taxon-name></italic> to the northeast and that of <italic><tp:taxon-name><tp:taxon-name-part taxon-name-part-type="genus" reg="Tehuana">T.</tp:taxon-name-part><tp:taxon-name-part taxon-name-part-type="species" reg="veracruzana">veracruzana</tp:taxon-name-part></tp:taxon-name></italic> to the south of Catemaco Lake in the town of Zapoapan de Cabañas.</p></tp:treatment-sec><tp:treatment-sec><!--Section generated to contain objects referenced in tp:taxon-treatment.--><fig id="F8" position="float" orientation="portrait"><object-id xmlns:xlink="http://www.w3.org/1999/xlink" content-type="doi" xlink:type="simple">10.3897/zookeys.1117.85362.figure8</object-id><object-id xmlns:xlink="http://www.w3.org/1999/xlink" content-type="arpha" xlink:type="simple">9208E8AC-BB03-53DB-9801-912B2525ECCA</object-id><label>Figure 8.</label><caption><p>Mesial view of the apical portion of the <abbrev xmlns:xlink="http://www.w3.org/1999/xlink" xlink:title="left first male gonopod" id="ABBRID0EOYBI" xlink:type="simple">G1</abbrev> of the species of <italic><tp:taxon-name><tp:taxon-name-part taxon-name-part-type="genus" reg="Tehuana">Tehuana</tp:taxon-name-part></tp:taxon-name></italic><bold>A</bold><italic><tp:taxon-name><tp:taxon-name-part taxon-name-part-type="genus" reg="Tehuana">T.</tp:taxon-name-part><tp:taxon-name-part taxon-name-part-type="species" reg="ayotzintepecensis">ayotzintepecensis</tp:taxon-name-part></tp:taxon-name></italic> sp. nov., <abbrev xmlns:xlink="http://www.w3.org/1999/xlink" xlink:title="Colección Nacional de Crustáceos" id="ABBRID0EGZBI" xlink:type="simple">CNCR</abbrev> 34628 <bold>B</bold><italic><tp:taxon-name><tp:taxon-name-part taxon-name-part-type="genus" reg="Tehuana">T.</tp:taxon-name-part><tp:taxon-name-part taxon-name-part-type="species" reg="chontalpaensis">chontalpaensis</tp:taxon-name-part></tp:taxon-name></italic>, <abbrev xmlns:xlink="http://www.w3.org/1999/xlink" xlink:title="Colección Nacional de Crustáceos" id="ABBRID0EXZBI" xlink:type="simple">CNCR</abbrev> 17093 <bold>C</bold><italic><tp:taxon-name><tp:taxon-name-part taxon-name-part-type="genus" reg="Tehuana">T.</tp:taxon-name-part><tp:taxon-name-part taxon-name-part-type="species" reg="col">col</tp:taxon-name-part></tp:taxon-name></italic> sp. nov., <abbrev xmlns:xlink="http://www.w3.org/1999/xlink" xlink:title="Colección Nacional de Crustáceos" id="ABBRID0EI1BI" xlink:type="simple">CNCR</abbrev> 33928 <bold>D</bold><italic><tp:taxon-name><tp:taxon-name-part taxon-name-part-type="genus" reg="Tehuana">T.</tp:taxon-name-part><tp:taxon-name-part taxon-name-part-type="species" reg="complanata">complanata</tp:taxon-name-part></tp:taxon-name></italic>, <abbrev xmlns:xlink="http://www.w3.org/1999/xlink" xlink:title="Colección Nacional de Crustáceos" id="ABBRID0EZ1BI" xlink:type="simple">CNCR</abbrev> 11957 <bold>E</bold><italic><tp:taxon-name><tp:taxon-name-part taxon-name-part-type="genus" reg="Tehuana">T.</tp:taxon-name-part><tp:taxon-name-part taxon-name-part-type="species" reg="diabolis">diabolis</tp:taxon-name-part></tp:taxon-name></italic>, <abbrev xmlns:xlink="http://www.w3.org/1999/xlink" xlink:title="Colección Nacional de Crustáceos" id="ABBRID0EK2BI" xlink:type="simple">CNCR</abbrev> 12056 <bold>F</bold><italic><tp:taxon-name><tp:taxon-name-part taxon-name-part-type="genus" reg="Tehuana">T.</tp:taxon-name-part><tp:taxon-name-part taxon-name-part-type="species" reg="lamellifrons">lamellifrons</tp:taxon-name-part></tp:taxon-name></italic>, <abbrev xmlns:xlink="http://www.w3.org/1999/xlink" xlink:title="Colección Nacional de Crustáceos" id="ABBRID0E22BI" xlink:type="simple">CNCR</abbrev> 33939 <bold>G</bold><italic><tp:taxon-name><tp:taxon-name-part taxon-name-part-type="genus" reg="Tehuana">T.</tp:taxon-name-part><tp:taxon-name-part taxon-name-part-type="species" reg="lamothei">lamothei</tp:taxon-name-part></tp:taxon-name></italic>, <abbrev xmlns:xlink="http://www.w3.org/1999/xlink" xlink:title="Colección Nacional de Crustáceos" id="ABBRID0EM3BI" xlink:type="simple">CNCR</abbrev> 8812 <bold>H</bold><italic><tp:taxon-name><tp:taxon-name-part taxon-name-part-type="genus" reg="Tehuana">T.</tp:taxon-name-part><tp:taxon-name-part taxon-name-part-type="species" reg="jacatepecensis">jacatepecensis</tp:taxon-name-part></tp:taxon-name></italic>, <abbrev xmlns:xlink="http://www.w3.org/1999/xlink" xlink:title="Colección Nacional de Crustáceos" id="ABBRID0E43BI" xlink:type="simple">CNCR</abbrev> 11920 <bold>I</bold><italic><tp:taxon-name><tp:taxon-name-part taxon-name-part-type="genus" reg="Tehuana">T.</tp:taxon-name-part><tp:taxon-name-part taxon-name-part-type="species" reg="poglayenorum">poglayenorum</tp:taxon-name-part></tp:taxon-name></italic>, <abbrev xmlns:xlink="http://www.w3.org/1999/xlink" xlink:title="Colección Nacional de Crustáceos" id="ABBRID0EO4BI" xlink:type="simple">CNCR</abbrev> 33931 <bold>J</bold><italic><tp:taxon-name><tp:taxon-name-part taxon-name-part-type="genus" reg="Tehuana">T.</tp:taxon-name-part><tp:taxon-name-part taxon-name-part-type="species" reg="veracruzana">veracruzana</tp:taxon-name-part></tp:taxon-name></italic>, <abbrev xmlns:xlink="http://www.w3.org/1999/xlink" xlink:title="Colección Nacional de Crustáceos" id="ABBRID0E64BI" xlink:type="simple">CNCR</abbrev> 33934. Scale bars: 1 mm.</p></caption><graphic xmlns:xlink="http://www.w3.org/1999/xlink" xlink:href="zookeys-1117-001_article-85362__-g008.jpg" position="float" orientation="portrait" xlink:type="simple" id="oo_725904.jpg"><uri content-type="original_file" xlink:type="simple">https://binary.pensoft.net/fig/725904</uri></graphic></fig><fig id="F9" position="float" orientation="portrait"><object-id xmlns:xlink="http://www.w3.org/1999/xlink" content-type="doi" xlink:type="simple">10.3897/zookeys.1117.85362.figure9</object-id><object-id xmlns:xlink="http://www.w3.org/1999/xlink" content-type="arpha" xlink:type="simple">97DF0B94-1322-5B16-ACA9-716EBB67F94F</object-id><label>Figure 9.</label><caption><p>Cephalic view of the apical portion of the <abbrev xmlns:xlink="http://www.w3.org/1999/xlink" xlink:title="left first male gonopod" id="ABBRID0EQ5BI" xlink:type="simple">G1</abbrev> of the species of <italic><tp:taxon-name><tp:taxon-name-part taxon-name-part-type="genus" reg="Tehuana">Tehuana</tp:taxon-name-part></tp:taxon-name></italic><bold>A</bold><italic><tp:taxon-name><tp:taxon-name-part taxon-name-part-type="genus" reg="Tehuana">T.</tp:taxon-name-part><tp:taxon-name-part taxon-name-part-type="species" reg="ayotzintepecensis">ayotzintepecensis</tp:taxon-name-part></tp:taxon-name></italic> sp. nov., <abbrev xmlns:xlink="http://www.w3.org/1999/xlink" xlink:title="Colección Nacional de Crustáceos" id="ABBRID0EI6BI" xlink:type="simple">CNCR</abbrev> 34628 <bold>B</bold><italic><tp:taxon-name><tp:taxon-name-part taxon-name-part-type="genus" reg="Tehuana">T.</tp:taxon-name-part><tp:taxon-name-part taxon-name-part-type="species" reg="chontalpaensis">chontalpaensis</tp:taxon-name-part></tp:taxon-name></italic>, <abbrev xmlns:xlink="http://www.w3.org/1999/xlink" xlink:title="Colección Nacional de Crustáceos" id="ABBRID0EZ6BI" xlink:type="simple">CNCR</abbrev> 17093 <bold>C</bold><italic><tp:taxon-name><tp:taxon-name-part taxon-name-part-type="genus" reg="Tehuana">T.</tp:taxon-name-part><tp:taxon-name-part taxon-name-part-type="species" reg="col">col</tp:taxon-name-part></tp:taxon-name></italic> sp. nov., <abbrev xmlns:xlink="http://www.w3.org/1999/xlink" xlink:title="Colección Nacional de Crustáceos" id="ABBRID0EKACI" xlink:type="simple">CNCR</abbrev> 33928 <bold>D</bold><italic><tp:taxon-name><tp:taxon-name-part taxon-name-part-type="genus" reg="Tehuana">T.</tp:taxon-name-part><tp:taxon-name-part taxon-name-part-type="species" reg="complanata">complanata</tp:taxon-name-part></tp:taxon-name></italic>, <abbrev xmlns:xlink="http://www.w3.org/1999/xlink" xlink:title="Colección Nacional de Crustáceos" id="ABBRID0E2ACI" xlink:type="simple">CNCR</abbrev> 11957 <bold>E</bold><italic><tp:taxon-name><tp:taxon-name-part taxon-name-part-type="genus" reg="Tehuana">T.</tp:taxon-name-part><tp:taxon-name-part taxon-name-part-type="species" reg="diabolis">diabolis</tp:taxon-name-part></tp:taxon-name></italic>, <abbrev xmlns:xlink="http://www.w3.org/1999/xlink" xlink:title="Colección Nacional de Crustáceos" id="ABBRID0EMBCI" xlink:type="simple">CNCR</abbrev> 12056 <bold>F</bold><italic><tp:taxon-name><tp:taxon-name-part taxon-name-part-type="genus" reg="Tehuana">T.</tp:taxon-name-part><tp:taxon-name-part taxon-name-part-type="species" reg="lamellifrons">lamellifrons</tp:taxon-name-part></tp:taxon-name></italic>, <abbrev xmlns:xlink="http://www.w3.org/1999/xlink" xlink:title="Colección Nacional de Crustáceos" id="ABBRID0E4BCI" xlink:type="simple">CNCR</abbrev> 33939 <bold>G</bold><italic><tp:taxon-name><tp:taxon-name-part taxon-name-part-type="genus" reg="Tehuana">T.</tp:taxon-name-part><tp:taxon-name-part taxon-name-part-type="species" reg="lamothei">lamothei</tp:taxon-name-part></tp:taxon-name></italic>, <abbrev xmlns:xlink="http://www.w3.org/1999/xlink" xlink:title="Colección Nacional de Crustáceos" id="ABBRID0EOCCI" xlink:type="simple">CNCR</abbrev> 8812 <bold>H</bold><italic><tp:taxon-name><tp:taxon-name-part taxon-name-part-type="genus" reg="Tehuana">T.</tp:taxon-name-part><tp:taxon-name-part taxon-name-part-type="species" reg="jacatepecensis">jacatepecensis</tp:taxon-name-part></tp:taxon-name></italic>, <abbrev xmlns:xlink="http://www.w3.org/1999/xlink" xlink:title="Colección Nacional de Crustáceos" id="ABBRID0E6CCI" xlink:type="simple">CNCR</abbrev> 11920 <bold>I</bold><italic><tp:taxon-name><tp:taxon-name-part taxon-name-part-type="genus" reg="Tehuana">T.</tp:taxon-name-part><tp:taxon-name-part taxon-name-part-type="species" reg="poglayenorum">poglayenorum</tp:taxon-name-part></tp:taxon-name></italic>, <abbrev xmlns:xlink="http://www.w3.org/1999/xlink" xlink:title="Colección Nacional de Crustáceos" id="ABBRID0EQDCI" xlink:type="simple">CNCR</abbrev> 33931 <bold>J</bold><italic><tp:taxon-name><tp:taxon-name-part taxon-name-part-type="genus" reg="Tehuana">T.</tp:taxon-name-part><tp:taxon-name-part taxon-name-part-type="species" reg="veracruzana">veracruzana</tp:taxon-name-part></tp:taxon-name></italic>, <abbrev xmlns:xlink="http://www.w3.org/1999/xlink" xlink:title="Colección Nacional de Crustáceos" id="ABBRID0EBECI" xlink:type="simple">CNCR</abbrev> 33934. Scale bars: 1 mm (<bold>A, C, H, J</bold>); 0.5 mm (<bold>B, D, E, F, G, I</bold>).</p></caption><graphic xmlns:xlink="http://www.w3.org/1999/xlink" xlink:href="zookeys-1117-001_article-85362__-g009.jpg" position="float" orientation="portrait" xlink:type="simple" id="oo_725905.jpg"><uri content-type="original_file" xlink:type="simple">https://binary.pensoft.net/fig/725905</uri></graphic></fig><fig id="F1" position="float" orientation="portrait"><object-id xmlns:xlink="http://www.w3.org/1999/xlink" content-type="doi" xlink:type="simple">10.3897/zookeys.1117.85362.figure1</object-id><object-id xmlns:xlink="http://www.w3.org/1999/xlink" content-type="arpha" xlink:type="simple">0E30DE2B-3FB1-5D3F-8328-4C9212769F16</object-id><label>Figure 1.</label><caption><p>Distribution of the species of the genus <italic><tp:taxon-name><tp:taxon-name-part taxon-name-part-type="genus" reg="Tehuana">Tehuana</tp:taxon-name-part></tp:taxon-name></italic> in southeastern Mexico.</p></caption><graphic xmlns:xlink="http://www.w3.org/1999/xlink" xlink:href="zookeys-1117-001_article-85362__-g001.jpg" position="float" orientation="portrait" xlink:type="simple" id="oo_725897.jpg"><uri content-type="original_file" xlink:type="simple">https://binary.pensoft.net/fig/725897</uri></graphic></fig><fig id="F3" position="float" orientation="portrait"><object-id xmlns:xlink="http://www.w3.org/1999/xlink" content-type="doi" xlink:type="simple">10.3897/zookeys.1117.85362.figure3</object-id><object-id xmlns:xlink="http://www.w3.org/1999/xlink" content-type="arpha" xlink:type="simple">78D0B8B9-92AE-5366-86B5-60C4C4A556DD</object-id><label>Figure 3.</label><caption><p>Phylogenetic tree obtained for the genus <italic><tp:taxon-name><tp:taxon-name-part taxon-name-part-type="genus" reg="Tehuana">Tehuana</tp:taxon-name-part></tp:taxon-name></italic> based on the concatenated analysis of three genes (H3, 16S, COI), using maximum likelihood and Bayesian inference. Branch supports values are posterior probability/bootstrap. Only clades with branch support above 50% indicated. Clades a, b, and c are labelled for discussion purposes.</p></caption><graphic xmlns:xlink="http://www.w3.org/1999/xlink" xlink:href="zookeys-1117-001_article-85362__-g003.jpg" position="float" orientation="portrait" xlink:type="simple" id="oo_725899.jpg"><uri content-type="original_file" xlink:type="simple">https://binary.pensoft.net/fig/725899</uri></graphic></fig></tp:treatment-sec><ref-list><ref id="B50"><mixed-citation xmlns:xlink="http://www.w3.org/1999/xlink" xlink:type="simple"><person-group><name name-style="western"><surname>Pretzmann</surname><given-names>G</given-names></name></person-group> (<year>1980</year>) <article-title>Von Dr Ivo Poglayen-Neuwall 1975 in Mittelamerika gesammelte Krabben.</article-title><source>Annalen des Naturhistorichen Museums in Wien</source><volume>83</volume>: <fpage>651</fpage>–<lpage>666</lpage>. <ext-link xlink:href="https://decapoda.nhm.org/pdfs/31219/31219.pdf" ext-link-type="uri" xlink:type="simple">https://decapoda.nhm.org/pdfs/31219/31219.pdf</ext-link></mixed-citation></ref><ref id="B56"><mixed-citation xmlns:xlink="http://www.w3.org/1999/xlink" xlink:type="simple"><person-group><name name-style="western"><surname>Rodriguez</surname><given-names>G</given-names></name></person-group> (<year>1982</year>) <article-title>Les crabes d’eau douce d’Amérique. Famille des <tp:taxon-name><tp:taxon-name-part taxon-name-part-type="family">Pseudothelphusidae</tp:taxon-name-part></tp:taxon-name>.</article-title><source>Faune Tropicale, ORSTOM, Paris</source><volume>22</volume>: <fpage>1</fpage>–<lpage>224</lpage>. <ext-link xlink:href="https://decapoda.nhm.org/pdfs/11760/11760.pdf" ext-link-type="uri" xlink:type="simple">https://decapoda.nhm.org/pdfs/11760/11760.pdf</ext-link></mixed-citation></ref><ref id="B70"><mixed-citation xmlns:xlink="http://www.w3.org/1999/xlink" xlink:type="simple"><person-group><name name-style="western"><surname>Villalobos-Hiriart</surname><given-names>JL</given-names></name><name name-style="western"><surname>Díaz-Barriga</surname><given-names>A</given-names></name><name name-style="western"><surname>Lira-Fernández</surname><given-names>E</given-names></name></person-group> (<year>1993</year>) <article-title>Los crustáceos de agua dulce de México.</article-title><source>Revista de la Sociedad Mexicana de Historia Natural</source><volume>44</volume>: <fpage>267</fpage>–<lpage>290</lpage>.</mixed-citation></ref><ref id="B3"><mixed-citation xmlns:xlink="http://www.w3.org/1999/xlink" xlink:type="simple"><person-group><name name-style="western"><surname>Alvarez</surname><given-names>F</given-names></name><name name-style="western"><surname>Villalobos</surname><given-names>JL</given-names></name></person-group> (<year>1994</year>) <article-title>Two new species and one new combination of freshwater crabs from Mexico (<tp:taxon-name><tp:taxon-name-part taxon-name-part-type="subphylum">Crustacea</tp:taxon-name-part></tp:taxon-name>: <tp:taxon-name><tp:taxon-name-part taxon-name-part-type="infraorder">Brachyura</tp:taxon-name-part></tp:taxon-name>: <tp:taxon-name><tp:taxon-name-part taxon-name-part-type="family">Pseudothelphusidae</tp:taxon-name-part></tp:taxon-name>).</article-title><source>Proceedings of the Biological Society of Washington</source><volume>107</volume>(<issue>4</issue>): <fpage>729</fpage>–<lpage>737</lpage>. <ext-link xlink:href="https://www.biodiversitylibrary.org/page/35515374#page/763/mode/1up" ext-link-type="uri" xlink:type="simple">https://www.biodiversitylibrary.org/page/35515374#page/763/mode/1up</ext-link></mixed-citation></ref><ref id="B5"><mixed-citation xmlns:xlink="http://www.w3.org/1999/xlink" xlink:type="simple"><person-group><name name-style="western"><surname>Álvarez</surname><given-names>F</given-names></name><name name-style="western"><surname>Villalobos</surname><given-names>JL</given-names></name></person-group> (<year>1997a</year>) <article-title><tp:taxon-name><tp:taxon-name-part taxon-name-part-type="family">Pseudothelphusidae</tp:taxon-name-part></tp:taxon-name> y <tp:taxon-name><tp:taxon-name-part taxon-name-part-type="family">Trichodactylidae</tp:taxon-name-part></tp:taxon-name> (cangrejos).</article-title> In: <person-group><name name-style="western"><surname>González</surname><given-names>E</given-names></name><name name-style="western"><surname>Dirzo</surname><given-names>R</given-names></name><name name-style="western"><surname>Vogt</surname><given-names>RC</given-names></name></person-group> (<role>Eds</role>) <issue-title>Historia Natural de Los Tuxtlas.</issue-title><source>Universidad Nacional Autónoma de México, Comisión Nacional para el Conocimiento y Uso de la Biodiversidad, México</source>, <fpage>415</fpage>–<lpage>418</lpage>.</mixed-citation></ref><ref id="B6"><mixed-citation xmlns:xlink="http://www.w3.org/1999/xlink" xlink:type="simple"><person-group><name name-style="western"><surname>Álvarez</surname><given-names>F</given-names></name><name name-style="western"><surname>Villalobos</surname><given-names>JL</given-names></name></person-group> (<year>1997b</year>) <article-title><tp:taxon-name><tp:taxon-name-part taxon-name-part-type="order">Decapoda</tp:taxon-name-part></tp:taxon-name>.</article-title> In: <person-group><name name-style="western"><surname>González</surname><given-names>E</given-names></name><name name-style="western"><surname>Dirzo</surname><given-names>R</given-names></name><name name-style="western"><surname>Vogt</surname><given-names>RC</given-names></name></person-group> (<role>Eds</role>) <issue-title>Historia Natural de Los Tuxtlas.</issue-title><source>Universidad Nacional Autónoma de México, Comisión Nacional para el Conocimiento y Uso de la Biodiversidad, México</source>, <fpage>433</fpage>–<lpage>438</lpage>.</mixed-citation></ref><ref id="B10"><mixed-citation xmlns:xlink="http://www.w3.org/1999/xlink" xlink:type="simple"><person-group><name name-style="western"><surname>Álvarez</surname><given-names>F</given-names></name><name name-style="western"><surname>Villalobos</surname><given-names>JL</given-names></name><name name-style="western"><surname>Rojas</surname><given-names>Y</given-names></name><name name-style="western"><surname>Robles</surname><given-names>R</given-names></name></person-group> (<year>1999</year>) <article-title>Listas y comentarios sobre los crustáceos decápodos de Veracruz, México.</article-title><source>Anales del Instituto de Biologia Universidad Nacional Autónoma de México</source><volume>70</volume>(<issue>1</issue>): <fpage>1</fpage>–<lpage>27</lpage>. <ext-link xlink:href="http://www.ejournal.unam.mx/zoo/070-01/ZOO70101.pdf" ext-link-type="uri" xlink:type="simple">http://www.ejournal.unam.mx/zoo/070-01/ZOO70101.pdf</ext-link></mixed-citation></ref><ref id="B39"><mixed-citation xmlns:xlink="http://www.w3.org/1999/xlink" xlink:type="simple"><person-group><name name-style="western"><surname>Ng</surname><given-names>PKL</given-names></name><name name-style="western"><surname>Guinot</surname><given-names>D</given-names></name><name name-style="western"><surname>Davie</surname><given-names>PJF</given-names></name></person-group> (<year>2008</year>) <article-title>Systema Brachyurorum: Part I. An annotated checklist of extant brachyuran crabs of the world.</article-title><source>The Raffles Bulletin of Zoology</source><volume>17</volume>: <fpage>1</fpage>–<lpage>286</lpage>. <ext-link xlink:href="https://lkcnhm.nus.edu.sg/wp-content/uploads/sites/10/app/uploads/2017/04/s17rbz.pdf" ext-link-type="uri" xlink:type="simple">https://lkcnhm.nus.edu.sg/wp-content/uploads/sites/10/app/uploads/2017/04/s17rbz.pdf</ext-link></mixed-citation></ref><ref id="B12"><mixed-citation xmlns:xlink="http://www.w3.org/1999/xlink" xlink:type="simple"><person-group><name name-style="western"><surname>Álvarez</surname><given-names>F</given-names></name><name name-style="western"><surname>Villalobos</surname><given-names>JL</given-names></name><name name-style="western"><surname>Cházaro-Olvera</surname><given-names>S</given-names></name></person-group> (<year>2011a</year>) <article-title>Camarones y cangrejos dulceacuícolas y marinos (<tp:taxon-name><tp:taxon-name-part taxon-name-part-type="subphylum">Crustacea</tp:taxon-name-part></tp:taxon-name>: <tp:taxon-name><tp:taxon-name-part taxon-name-part-type="order">Decapoda</tp:taxon-name-part></tp:taxon-name>).</article-title> In: <person-group><name name-style="western"><surname>Cruz-Angón</surname><given-names>A</given-names></name><name name-style="western"><surname>Lorea-Hernández</surname><given-names>FG</given-names></name><name name-style="western"><surname>Hernández-Ortiz</surname><given-names>V</given-names></name><name name-style="western"><surname>Morales-Mavil</surname><given-names>JE</given-names></name></person-group> (<role>Eds</role>) <issue-title>La biodiversidad en Veracruz, estudio de estado, diversidad de especies: conocimiento actual.</issue-title><source>Vol. 2. Comisión Nacional para el Conocimiento y Uso de la Biodiversidad, Gobierno del Estado de Veracruz, Universidad Veracruzana, Instituto de Ecología</source>, <fpage>287</fpage>–<lpage>294</lpage>.</mixed-citation></ref><ref id="B8"><mixed-citation xmlns:xlink="http://www.w3.org/1999/xlink" xlink:type="simple"><person-group><name name-style="western"><surname>Alvarez</surname><given-names>F</given-names></name><name name-style="western"><surname>Villalobos</surname><given-names>JL</given-names></name></person-group> (<year>2016</year>) <article-title>Chapter 8: Freshwater decapod diversity and conservation in México.</article-title> In: <person-group><name name-style="western"><surname>Kawai</surname><given-names>T</given-names></name><name name-style="western"><surname>Cumberlidge</surname><given-names>N</given-names></name></person-group> (<role>Eds</role>) <issue-title>A global overview of the conservation of freshwater decapod crustaceans.</issue-title><source>Springer, Cham</source>, <fpage>237</fpage>–<lpage>266</lpage>. <ext-link xlink:href="10.1007/978-3-319-42527-6_8" ext-link-type="doi" xlink:type="simple">https://doi.org/10.1007/978-3-319-42527-6_8</ext-link></mixed-citation></ref><ref id="B71"><mixed-citation xmlns:xlink="http://www.w3.org/1999/xlink" xlink:type="simple"><person-group><name name-style="western"><surname>Villalobos-Hiriart</surname><given-names>JL</given-names></name><name name-style="western"><surname>Kamanli</surname><given-names>SA</given-names></name><name name-style="western"><surname>Álvarez</surname><given-names>F</given-names></name><name name-style="western"><surname>Garbout</surname><given-names>A</given-names></name><name name-style="western"><surname>Clark</surname><given-names>PF</given-names></name></person-group> (<year>2019</year>) <article-title><italic><tp:taxon-name><tp:taxon-name-part taxon-name-part-type="genus">Lobithelphusa</tp:taxon-name-part><tp:taxon-name-part taxon-name-part-type="species">mexicana</tp:taxon-name-part></tp:taxon-name></italic> Rodriguez, 1982 (<tp:taxon-name><tp:taxon-name-part taxon-name-part-type="order">Decapoda</tp:taxon-name-part></tp:taxon-name>: <tp:taxon-name><tp:taxon-name-part taxon-name-part-type="family">Pseudothelphusidae</tp:taxon-name-part></tp:taxon-name>): a reassessment of key characters and systematics.</article-title><source>Zootaxa</source><volume>4586</volume>(<issue>1</issue>): <fpage>151</fpage>–<lpage>161</lpage>. <ext-link xlink:href="10.11646/zootaxa.4586.1.8" ext-link-type="doi" xlink:type="simple">https://doi.org/10.11646/zootaxa.4586.1.8</ext-link></mixed-citation></ref><ref id="B15"><mixed-citation xmlns:xlink="http://www.w3.org/1999/xlink" xlink:type="simple"><person-group><name name-style="western"><surname>Álvarez</surname><given-names>F</given-names></name><name name-style="western"><surname>Ojeda</surname><given-names>JC</given-names></name><name name-style="western"><surname>Souza-Carvalho</surname><given-names>E</given-names></name><name name-style="western"><surname>Villalobos</surname><given-names>JL</given-names></name><name name-style="western"><surname>Magalhães</surname><given-names>C</given-names></name><name name-style="western"><surname>Wehrtmann</surname><given-names>IS</given-names></name><name name-style="western"><surname>Mantelatto</surname><given-names>FL</given-names></name></person-group> (<year>2020</year>) <article-title>Revision of the higher taxonomy of Neotropical freshwater crabs of the family <tp:taxon-name><tp:taxon-name-part taxon-name-part-type="family">Pseudothelphusidae</tp:taxon-name-part></tp:taxon-name>, based on multigene and morphological analyses.</article-title><source>Zoological Journal of the Linnean Society</source><volume>193</volume>(<issue>3</issue>): <fpage>973</fpage>–<lpage>1001</lpage>. <ext-link xlink:href="10.1093/zoolinnean/zlaa162" ext-link-type="doi" xlink:type="simple">https://doi.org/10.1093/zoolinnean/zlaa162</ext-link></mixed-citation></ref></ref-list></tp:taxon-treatment>
