# Supplementary material for: ﻿Revision of the freshwater crabs of the genus Tehuana Rodríguez & Smalley in Smalley 1970 (Decapoda, Pseudothelphusidae), with the descriptions of two new species
Source: Zookeys. 2022 Aug 11;1117:1–35. doi: 10.3897/zookeys.1117.85362 (PMC9848680; doi:10.3897/zookeys.1117.85362)
Supplement: XML Treatment for Tehuana lamellifrons [file zookeys.1117.85362-treatment8.xml]

<!DOCTYPE tp:taxon-treatment
  PUBLIC "-//TaxonX//DTD Taxonomic Treatment Publishing DTD v0 20100105//EN" "tax-treatment-NSO.dtd">
<tp:taxon-treatment xmlns:tp="http://www.plazi.org/taxpub"><tp:treatment-meta><kwd-group><label>Taxon classification</label><kwd>
                <named-content content-type="kingdom">Animalia</named-content>
              </kwd><kwd>
                <named-content content-type="order">Asterales</named-content>
              </kwd><kwd>
                <named-content content-type="family">Asteraceae</named-content>
              </kwd></kwd-group><mixed-citation publication-type="journal"><person-group><name><surname>Moreno-Juárez</surname><given-names>Eric G.</given-names></name><name><surname>Villalobos</surname><given-names>José Luis</given-names></name><name><surname>Álvarez</surname><given-names>Fernando</given-names></name></person-group><article-title>﻿Revision of the freshwater crabs of the genus <italic><tp:taxon-name><tp:taxon-name-part taxon-name-part-type="genus" reg="Tehuana">Tehuana</tp:taxon-name-part></tp:taxon-name></italic> Rodríguez &amp; Smalley in Smalley 1970 (<tp:taxon-name><tp:taxon-name-part taxon-name-part-type="order">Decapoda</tp:taxon-name-part></tp:taxon-name>, <tp:taxon-name><tp:taxon-name-part taxon-name-part-type="family">Pseudothelphusidae</tp:taxon-name-part></tp:taxon-name>), with the descriptions of two new species</article-title><source>Zookeys</source><day>11</day><month>08</month><year>2022</year><volume>1117</volume><fpage>1</fpage><lpage>35</lpage><pub-id pub-id-type="doi">10.3897/zookeys.1117.85362</pub-id></mixed-citation></tp:treatment-meta><tp:nomenclature><label>﻿</label><tp:taxon-name>
              <object-id xmlns:xlink="http://www.w3.org/1999/xlink" content-type="arpha" xlink:type="simple">AA97CE39-4291-581B-ADF3-6919C49918C4</object-id>
              <tp:taxon-name-part taxon-name-part-type="genus" reg="Tehuana">Tehuana</tp:taxon-name-part>
              <tp:taxon-name-part taxon-name-part-type="species" reg="lamellifrons">lamellifrons</tp:taxon-name-part>
            </tp:taxon-name><tp:taxon-authority>(Rathbun, 1893)</tp:taxon-authority><xref ref-type="fig" rid="F8">Figs 8F</xref><xref ref-type="fig" rid="F9">, 9F</xref><tp:nomenclature-citation-list><tp:nomenclature-citation><tp:taxon-name>
                  <tp:taxon-name-part taxon-name-part-type="genus" reg="Pseudothelphusa">Pseudothelphusa</tp:taxon-name-part>
                  <tp:taxon-name-part taxon-name-part-type="species" reg="lamellifrons">lamellifrons</tp:taxon-name-part>
                </tp:taxon-name><comment>Rathbun, 1893: 654, pl. 75, figs 2–5; 1898: 534, 537.— <xref ref-type="bibr" rid="B72">Young 1900</xref>: 221.—<xref ref-type="bibr" rid="B54">Rathbun 1905</xref>: 304.—Coiffman, 1939: 108.</comment></tp:nomenclature-citation><tp:nomenclature-citation><tp:taxon-name>
                  <tp:taxon-name-part taxon-name-part-type="genus" reg="Potamocarcinus">Potamocarcinus</tp:taxon-name-part>
                  <tp:taxon-name-part taxon-name-part-type="species" reg="lamellifrons">lamellifrons</tp:taxon-name-part>
                </tp:taxon-name><comment>.—Ortmann, 1897: 317 (key).</comment></tp:nomenclature-citation><tp:nomenclature-citation><tp:taxon-name><tp:taxon-name-part taxon-name-part-type="genus" reg="Pseudothelphusa">Pseudothelphusa</tp:taxon-name-part> (<tp:taxon-name-part taxon-name-part-type="subgenus" reg="Pseudothelphusa">Pseudothelphusa</tp:taxon-name-part>) <tp:taxon-name-part taxon-name-part-type="species" reg="lamellifrons">lamellifrons</tp:taxon-name-part></tp:taxon-name><comment>.—Pretzmann, 1965: 4.</comment></tp:nomenclature-citation><tp:nomenclature-citation><tp:taxon-name><tp:taxon-name-part taxon-name-part-type="genus" reg="Pseudothelphusa">Pseudothelphusa</tp:taxon-name-part> (<tp:taxon-name-part taxon-name-part-type="subgenus" reg="Tehuana">Tehuana</tp:taxon-name-part>) <tp:taxon-name-part taxon-name-part-type="species" reg="lamellifrons">lamellifrons</tp:taxon-name-part> <tp:taxon-name-part taxon-name-part-type="subspecies" reg="lamellifrons">lamellifrons</tp:taxon-name-part></tp:taxon-name><comment>.—Pretzmann, 1971: 22 (list).—<xref ref-type="bibr" rid="B48">Pretzmann 1972</xref>: 107, figs 612–614, 662–664.</comment></tp:nomenclature-citation><tp:nomenclature-citation><tp:taxon-name><tp:taxon-name-part taxon-name-part-type="genus" reg="Pseudothelphusa">Pseudothelphusa</tp:taxon-name-part> (<tp:taxon-name-part taxon-name-part-type="subgenus" reg="Tehuana">Tehuana</tp:taxon-name-part>) <tp:taxon-name-part taxon-name-part-type="species" reg="lamellifrons">lamellifrons</tp:taxon-name-part></tp:taxon-name><comment>.—Rodríguez &amp; Smalley, 1972: 79, fig. 10.—<xref ref-type="bibr" rid="B65">Türkay 1978</xref>: 144.</comment></tp:nomenclature-citation><tp:nomenclature-citation><tp:taxon-name>
                  <tp:taxon-name-part taxon-name-part-type="genus" reg="Tehuana">Tehuana</tp:taxon-name-part>
                  <tp:taxon-name-part taxon-name-part-type="species" reg="lamellifrons">lamellifrons.</tp:taxon-name-part>
                </tp:taxon-name><comment>—Rodriguez, 1982: 129, fig. 84.—<xref ref-type="bibr" rid="B66">Villalobos 1982</xref>: 220 (list).—<xref ref-type="bibr" rid="B70">Villalobos-Hiriart et al. 1993</xref>: 284 (list).—<xref ref-type="bibr" rid="B3">Alvarez and Villalobos 1994</xref>: 730.—<xref ref-type="bibr" rid="B5">Álvarez and Villalobos 1997a</xref>: 416, 417, fig. 4.17 (list).—<xref ref-type="bibr" rid="B6">Álvarez and Villalobos 1997b</xref>: 438, appx. 4.23 (list).—<xref ref-type="bibr" rid="B10">Álvarez et al. 1999</xref>: 20, fig. 3 (map).—Villalobos and Alvarez 2003: 228 (in key).—<xref ref-type="bibr" rid="B69">Villalobos Hiriart and Álvarez 2008</xref>: 282, 298 (list).—<xref ref-type="bibr" rid="B39">Ng et al. 2008</xref>: 177 (list).—Villalobos and Alvarez 2010: 475, 477, fig. 11 (map).—<xref ref-type="bibr" rid="B27">Guinot and Hendrickx 2014</xref>: 477.—<xref ref-type="bibr" rid="B8">Alvarez and Villalobos 2016</xref>: 254, tab. 8.1 (list).—<xref ref-type="bibr" rid="B71">Villalobos-Hiriart et al. 2019</xref>: 156, tab.1 (list).</comment></tp:nomenclature-citation></tp:nomenclature-citation-list></tp:nomenclature><tp:treatment-sec sec-type="material" id="SECID0EUKCI"><title>Material examined.</title><p>Mexico – Oaxaca • 1 ♂, <abbrev xmlns:xlink="http://www.w3.org/1999/xlink" xlink:title="carapace length" id="ABBRID0E1KCI" xlink:type="simple">CL</abbrev> 50.4 mm, <abbrev xmlns:xlink="http://www.w3.org/1999/xlink" xlink:title="carapace width" id="ABBRID0E5KCI" xlink:type="simple">CW</abbrev> 80.6 mm; Municipality of Asunción Ixtaltepec, Nizanda, Cerro del Naranjo, Naranjo stream; <named-content xmlns:xlink="http://www.w3.org/1999/xlink" content-type="dwc:verbatimCoordinates" xlink:type="simple"><named-content content-type="geo-json" specific-use="{&#34;type&#34;:&#34;Point&#34;,&#34;coordinates&#34;:[-95.035833,16.687444]}" id="NCID0EFLCI" xlink:type="simple">16°41'14.8"N, 95°02'09"W</named-content></named-content>; alt. 293 m; 15 Apr. 1999; D. Barreto, V.H. Reynoso leg.; <abbrev xmlns:xlink="http://www.w3.org/1999/xlink" xlink:title="Colección Nacional de Crustáceos" id="ABBRID0EKLCI" xlink:type="simple">CNCR</abbrev> 16875. 1 ♂, <abbrev xmlns:xlink="http://www.w3.org/1999/xlink" xlink:title="carapace length" id="ABBRID0EOLCI" xlink:type="simple">CL</abbrev> 31.2 mm, <abbrev xmlns:xlink="http://www.w3.org/1999/xlink" xlink:title="carapace width" id="ABBRID0ESLCI" xlink:type="simple">CW</abbrev> 43.4 mm; Municipality of Asunción Ixtaltepec, Naranjo stream; <named-content xmlns:xlink="http://www.w3.org/1999/xlink" content-type="dwc:verbatimCoordinates" xlink:type="simple"><named-content content-type="geo-json" specific-use="{&#34;type&#34;:&#34;Point&#34;,&#34;coordinates&#34;:[-95.381389,16.690000]}" id="NCID0EZLCI" xlink:type="simple">16°41'24"N, 95°22'53"W</named-content></named-content>; alt. 639 m; 15 Sep. 1997; V.H. Reynoso leg.; <abbrev xmlns:xlink="http://www.w3.org/1999/xlink" xlink:title="Colección Nacional de Crustáceos" id="ABBRID0E5LCI" xlink:type="simple">CNCR</abbrev> 18951. 3 ♂, 2 ♀, <abbrev xmlns:xlink="http://www.w3.org/1999/xlink" xlink:title="carapace length" id="ABBRID0ECMCI" xlink:type="simple">CL</abbrev> 8.9–40.8 mm, <abbrev xmlns:xlink="http://www.w3.org/1999/xlink" xlink:title="carapace width" id="ABBRID0EGMCI" xlink:type="simple">CW</abbrev> 12.4–65 mm; Municipality of Asunción Ixtaltepec, Nizanda, stream; <named-content xmlns:xlink="http://www.w3.org/1999/xlink" content-type="dwc:verbatimCoordinates" xlink:type="simple"><named-content content-type="geo-json" specific-use="{&#34;type&#34;:&#34;Point&#34;,&#34;coordinates&#34;:[-95.010278,16.658333]}" id="NCID0ENMCI" xlink:type="simple">16°39'30"N, 95°00'37"W</named-content></named-content>; alt. 186 m; 26 Apr. 2017; J.L. Villalobos, I.A. Toledano, E. Moreno leg.; <abbrev xmlns:xlink="http://www.w3.org/1999/xlink" xlink:title="Colección Nacional de Crustáceos" id="ABBRID0ESMCI" xlink:type="simple">CNCR</abbrev> 33939.</p></tp:treatment-sec><tp:treatment-sec sec-type="diagnosis" id="SECID0EWMCI"><title>Diagnosis.</title><p><abbrev xmlns:xlink="http://www.w3.org/1999/xlink" xlink:title="left first male gonopod" id="ABBRID0E3MCI" xlink:type="simple">G1</abbrev> slender, almost straight. Meso-distal lobe conical, in mesial view somewhat compressed caudo-cephalically. Mesial process in transversal position relative to <abbrev xmlns:xlink="http://www.w3.org/1999/xlink" xlink:title="left first male gonopod" id="ABBRID0EANCI" xlink:type="simple">G1</abbrev> main axis, laying over proximal lobe of caudo-marginal projection, reduced, rounded, superior margin projected distally, without lateral tooth; in cephalic view internal angle triangular, pointing towards distal lobe of caudo-marginal projection (Figs <xref ref-type="fig" rid="F8">8F</xref>, <xref ref-type="fig" rid="F9">9F</xref>). Lobes of CMP separated by long incision, lobes not gaping; in cephalic view proximal lobe oblique relative to main axis of gonopod, distal lobe slightly curved laterally. Distal lobe of caudo-marginal projection simple, rounded, projected cephalically; proximal lobe broadly rounded extending proximally, with internal semicircular carina. Apical cavity with elongated field of setae next to lateral margin; opening of spermatic channel in caudal position.</p></tp:treatment-sec><tp:treatment-sec sec-type="type material" id="SECID0EMNCI"><title>Type material.</title><p>The syntypes are deposited in the National Museum of Natural History, Smithsonian Institution, Washington, D.C. (USNM 3289).</p></tp:treatment-sec><tp:treatment-sec sec-type="type locality" id="SECID0ERNCI"><title>Type locality.</title><p>Mexico, Oaxaca, Municipality of Santo Domingo Tehuantepec, Tehuantepec, Tehuantepec River; <named-content xmlns:xlink="http://www.w3.org/1999/xlink" content-type="dwc:verbatimCoordinates" xlink:type="simple"><named-content content-type="geo-json" specific-use="{&#34;type&#34;:&#34;Point&#34;,&#34;coordinates&#34;:[-95.233333,16.316667]}" id="NCID0E1NCI" xlink:type="simple">16°18'60"N, 95°13'60"W</named-content></named-content>; alt. 60 m (Rathbun, 1893).</p></tp:treatment-sec><tp:treatment-sec sec-type="distribution" id="SECID0E6NCI"><title>Distribution.</title><p>Along the Pacific versant of the Isthmus of Tehuantepec, in the drainage systems of the Tehuantepec and Zanatepec rivers, in SW Oaxaca, Mexico (Fig. <xref ref-type="fig" rid="F1">1</xref>).</p></tp:treatment-sec><tp:treatment-sec sec-type="remarks" id="SECID0EJOCI"><title>Remarks.</title><p>A new diagnosis for <italic><tp:taxon-name><tp:taxon-name-part taxon-name-part-type="genus" reg="Tehuana">T.</tp:taxon-name-part><tp:taxon-name-part taxon-name-part-type="species" reg="lamellifrons">lamellifrons</tp:taxon-name-part></tp:taxon-name></italic> is here presented since those of <xref ref-type="bibr" rid="B52">Rathbun (1893)</xref> and <xref ref-type="bibr" rid="B59">Rodríguez and Smalley (1972)</xref> are too short omitting important characters of the <abbrev xmlns:xlink="http://www.w3.org/1999/xlink" xlink:title="left first male gonopod" id="ABBRID0ECPCI" xlink:type="simple">G1</abbrev>. Other remarks see those for <italic><tp:taxon-name><tp:taxon-name-part taxon-name-part-type="genus" reg="Tehuana">T.</tp:taxon-name-part><tp:taxon-name-part taxon-name-part-type="species" reg="jacatepecensis">jacatepecensis</tp:taxon-name-part></tp:taxon-name></italic>.</p></tp:treatment-sec><tp:treatment-sec><!--Section generated to contain objects referenced in tp:taxon-treatment.--><fig id="F8" position="float" orientation="portrait"><object-id xmlns:xlink="http://www.w3.org/1999/xlink" content-type="doi" xlink:type="simple">10.3897/zookeys.1117.85362.figure8</object-id><object-id xmlns:xlink="http://www.w3.org/1999/xlink" content-type="arpha" xlink:type="simple">9208E8AC-BB03-53DB-9801-912B2525ECCA</object-id><label>Figure 8.</label><caption><p>Mesial view of the apical portion of the <abbrev xmlns:xlink="http://www.w3.org/1999/xlink" xlink:title="left first male gonopod" id="ABBRID0EOYBI" xlink:type="simple">G1</abbrev> of the species of <italic><tp:taxon-name><tp:taxon-name-part taxon-name-part-type="genus" reg="Tehuana">Tehuana</tp:taxon-name-part></tp:taxon-name></italic><bold>A</bold><italic><tp:taxon-name><tp:taxon-name-part taxon-name-part-type="genus" reg="Tehuana">T.</tp:taxon-name-part><tp:taxon-name-part taxon-name-part-type="species" reg="ayotzintepecensis">ayotzintepecensis</tp:taxon-name-part></tp:taxon-name></italic> sp. nov., <abbrev xmlns:xlink="http://www.w3.org/1999/xlink" xlink:title="Colección Nacional de Crustáceos" id="ABBRID0EGZBI" xlink:type="simple">CNCR</abbrev> 34628 <bold>B</bold><italic><tp:taxon-name><tp:taxon-name-part taxon-name-part-type="genus" reg="Tehuana">T.</tp:taxon-name-part><tp:taxon-name-part taxon-name-part-type="species" reg="chontalpaensis">chontalpaensis</tp:taxon-name-part></tp:taxon-name></italic>, <abbrev xmlns:xlink="http://www.w3.org/1999/xlink" xlink:title="Colección Nacional de Crustáceos" id="ABBRID0EXZBI" xlink:type="simple">CNCR</abbrev> 17093 <bold>C</bold><italic><tp:taxon-name><tp:taxon-name-part taxon-name-part-type="genus" reg="Tehuana">T.</tp:taxon-name-part><tp:taxon-name-part taxon-name-part-type="species" reg="col">col</tp:taxon-name-part></tp:taxon-name></italic> sp. nov., <abbrev xmlns:xlink="http://www.w3.org/1999/xlink" xlink:title="Colección Nacional de Crustáceos" id="ABBRID0EI1BI" xlink:type="simple">CNCR</abbrev> 33928 <bold>D</bold><italic><tp:taxon-name><tp:taxon-name-part taxon-name-part-type="genus" reg="Tehuana">T.</tp:taxon-name-part><tp:taxon-name-part taxon-name-part-type="species" reg="complanata">complanata</tp:taxon-name-part></tp:taxon-name></italic>, <abbrev xmlns:xlink="http://www.w3.org/1999/xlink" xlink:title="Colección Nacional de Crustáceos" id="ABBRID0EZ1BI" xlink:type="simple">CNCR</abbrev> 11957 <bold>E</bold><italic><tp:taxon-name><tp:taxon-name-part taxon-name-part-type="genus" reg="Tehuana">T.</tp:taxon-name-part><tp:taxon-name-part taxon-name-part-type="species" reg="diabolis">diabolis</tp:taxon-name-part></tp:taxon-name></italic>, <abbrev xmlns:xlink="http://www.w3.org/1999/xlink" xlink:title="Colección Nacional de Crustáceos" id="ABBRID0EK2BI" xlink:type="simple">CNCR</abbrev> 12056 <bold>F</bold><italic><tp:taxon-name><tp:taxon-name-part taxon-name-part-type="genus" reg="Tehuana">T.</tp:taxon-name-part><tp:taxon-name-part taxon-name-part-type="species" reg="lamellifrons">lamellifrons</tp:taxon-name-part></tp:taxon-name></italic>, <abbrev xmlns:xlink="http://www.w3.org/1999/xlink" xlink:title="Colección Nacional de Crustáceos" id="ABBRID0E22BI" xlink:type="simple">CNCR</abbrev> 33939 <bold>G</bold><italic><tp:taxon-name><tp:taxon-name-part taxon-name-part-type="genus" reg="Tehuana">T.</tp:taxon-name-part><tp:taxon-name-part taxon-name-part-type="species" reg="lamothei">lamothei</tp:taxon-name-part></tp:taxon-name></italic>, <abbrev xmlns:xlink="http://www.w3.org/1999/xlink" xlink:title="Colección Nacional de Crustáceos" id="ABBRID0EM3BI" xlink:type="simple">CNCR</abbrev> 8812 <bold>H</bold><italic><tp:taxon-name><tp:taxon-name-part taxon-name-part-type="genus" reg="Tehuana">T.</tp:taxon-name-part><tp:taxon-name-part taxon-name-part-type="species" reg="jacatepecensis">jacatepecensis</tp:taxon-name-part></tp:taxon-name></italic>, <abbrev xmlns:xlink="http://www.w3.org/1999/xlink" xlink:title="Colección Nacional de Crustáceos" id="ABBRID0E43BI" xlink:type="simple">CNCR</abbrev> 11920 <bold>I</bold><italic><tp:taxon-name><tp:taxon-name-part taxon-name-part-type="genus" reg="Tehuana">T.</tp:taxon-name-part><tp:taxon-name-part taxon-name-part-type="species" reg="poglayenorum">poglayenorum</tp:taxon-name-part></tp:taxon-name></italic>, <abbrev xmlns:xlink="http://www.w3.org/1999/xlink" xlink:title="Colección Nacional de Crustáceos" id="ABBRID0EO4BI" xlink:type="simple">CNCR</abbrev> 33931 <bold>J</bold><italic><tp:taxon-name><tp:taxon-name-part taxon-name-part-type="genus" reg="Tehuana">T.</tp:taxon-name-part><tp:taxon-name-part taxon-name-part-type="species" reg="veracruzana">veracruzana</tp:taxon-name-part></tp:taxon-name></italic>, <abbrev xmlns:xlink="http://www.w3.org/1999/xlink" xlink:title="Colección Nacional de Crustáceos" id="ABBRID0E64BI" xlink:type="simple">CNCR</abbrev> 33934. Scale bars: 1 mm.</p></caption><graphic xmlns:xlink="http://www.w3.org/1999/xlink" xlink:href="zookeys-1117-001_article-85362__-g008.jpg" position="float" orientation="portrait" xlink:type="simple" id="oo_725904.jpg"><uri content-type="original_file" xlink:type="simple">https://binary.pensoft.net/fig/725904</uri></graphic></fig><fig id="F9" position="float" orientation="portrait"><object-id xmlns:xlink="http://www.w3.org/1999/xlink" content-type="doi" xlink:type="simple">10.3897/zookeys.1117.85362.figure9</object-id><object-id xmlns:xlink="http://www.w3.org/1999/xlink" content-type="arpha" xlink:type="simple">97DF0B94-1322-5B16-ACA9-716EBB67F94F</object-id><label>Figure 9.</label><caption><p>Cephalic view of the apical portion of the <abbrev xmlns:xlink="http://www.w3.org/1999/xlink" xlink:title="left first male gonopod" id="ABBRID0EQ5BI" xlink:type="simple">G1</abbrev> of the species of <italic><tp:taxon-name><tp:taxon-name-part taxon-name-part-type="genus" reg="Tehuana">Tehuana</tp:taxon-name-part></tp:taxon-name></italic><bold>A</bold><italic><tp:taxon-name><tp:taxon-name-part taxon-name-part-type="genus" reg="Tehuana">T.</tp:taxon-name-part><tp:taxon-name-part taxon-name-part-type="species" reg="ayotzintepecensis">ayotzintepecensis</tp:taxon-name-part></tp:taxon-name></italic> sp. nov., <abbrev xmlns:xlink="http://www.w3.org/1999/xlink" xlink:title="Colección Nacional de Crustáceos" id="ABBRID0EI6BI" xlink:type="simple">CNCR</abbrev> 34628 <bold>B</bold><italic><tp:taxon-name><tp:taxon-name-part taxon-name-part-type="genus" reg="Tehuana">T.</tp:taxon-name-part><tp:taxon-name-part taxon-name-part-type="species" reg="chontalpaensis">chontalpaensis</tp:taxon-name-part></tp:taxon-name></italic>, <abbrev xmlns:xlink="http://www.w3.org/1999/xlink" xlink:title="Colección Nacional de Crustáceos" id="ABBRID0EZ6BI" xlink:type="simple">CNCR</abbrev> 17093 <bold>C</bold><italic><tp:taxon-name><tp:taxon-name-part taxon-name-part-type="genus" reg="Tehuana">T.</tp:taxon-name-part><tp:taxon-name-part taxon-name-part-type="species" reg="col">col</tp:taxon-name-part></tp:taxon-name></italic> sp. nov., <abbrev xmlns:xlink="http://www.w3.org/1999/xlink" xlink:title="Colección Nacional de Crustáceos" id="ABBRID0EKACI" xlink:type="simple">CNCR</abbrev> 33928 <bold>D</bold><italic><tp:taxon-name><tp:taxon-name-part taxon-name-part-type="genus" reg="Tehuana">T.</tp:taxon-name-part><tp:taxon-name-part taxon-name-part-type="species" reg="complanata">complanata</tp:taxon-name-part></tp:taxon-name></italic>, <abbrev xmlns:xlink="http://www.w3.org/1999/xlink" xlink:title="Colección Nacional de Crustáceos" id="ABBRID0E2ACI" xlink:type="simple">CNCR</abbrev> 11957 <bold>E</bold><italic><tp:taxon-name><tp:taxon-name-part taxon-name-part-type="genus" reg="Tehuana">T.</tp:taxon-name-part><tp:taxon-name-part taxon-name-part-type="species" reg="diabolis">diabolis</tp:taxon-name-part></tp:taxon-name></italic>, <abbrev xmlns:xlink="http://www.w3.org/1999/xlink" xlink:title="Colección Nacional de Crustáceos" id="ABBRID0EMBCI" xlink:type="simple">CNCR</abbrev> 12056 <bold>F</bold><italic><tp:taxon-name><tp:taxon-name-part taxon-name-part-type="genus" reg="Tehuana">T.</tp:taxon-name-part><tp:taxon-name-part taxon-name-part-type="species" reg="lamellifrons">lamellifrons</tp:taxon-name-part></tp:taxon-name></italic>, <abbrev xmlns:xlink="http://www.w3.org/1999/xlink" xlink:title="Colección Nacional de Crustáceos" id="ABBRID0E4BCI" xlink:type="simple">CNCR</abbrev> 33939 <bold>G</bold><italic><tp:taxon-name><tp:taxon-name-part taxon-name-part-type="genus" reg="Tehuana">T.</tp:taxon-name-part><tp:taxon-name-part taxon-name-part-type="species" reg="lamothei">lamothei</tp:taxon-name-part></tp:taxon-name></italic>, <abbrev xmlns:xlink="http://www.w3.org/1999/xlink" xlink:title="Colección Nacional de Crustáceos" id="ABBRID0EOCCI" xlink:type="simple">CNCR</abbrev> 8812 <bold>H</bold><italic><tp:taxon-name><tp:taxon-name-part taxon-name-part-type="genus" reg="Tehuana">T.</tp:taxon-name-part><tp:taxon-name-part taxon-name-part-type="species" reg="jacatepecensis">jacatepecensis</tp:taxon-name-part></tp:taxon-name></italic>, <abbrev xmlns:xlink="http://www.w3.org/1999/xlink" xlink:title="Colección Nacional de Crustáceos" id="ABBRID0E6CCI" xlink:type="simple">CNCR</abbrev> 11920 <bold>I</bold><italic><tp:taxon-name><tp:taxon-name-part taxon-name-part-type="genus" reg="Tehuana">T.</tp:taxon-name-part><tp:taxon-name-part taxon-name-part-type="species" reg="poglayenorum">poglayenorum</tp:taxon-name-part></tp:taxon-name></italic>, <abbrev xmlns:xlink="http://www.w3.org/1999/xlink" xlink:title="Colección Nacional de Crustáceos" id="ABBRID0EQDCI" xlink:type="simple">CNCR</abbrev> 33931 <bold>J</bold><italic><tp:taxon-name><tp:taxon-name-part taxon-name-part-type="genus" reg="Tehuana">T.</tp:taxon-name-part><tp:taxon-name-part taxon-name-part-type="species" reg="veracruzana">veracruzana</tp:taxon-name-part></tp:taxon-name></italic>, <abbrev xmlns:xlink="http://www.w3.org/1999/xlink" xlink:title="Colección Nacional de Crustáceos" id="ABBRID0EBECI" xlink:type="simple">CNCR</abbrev> 33934. Scale bars: 1 mm (<bold>A, C, H, J</bold>); 0.5 mm (<bold>B, D, E, F, G, I</bold>).</p></caption><graphic xmlns:xlink="http://www.w3.org/1999/xlink" xlink:href="zookeys-1117-001_article-85362__-g009.jpg" position="float" orientation="portrait" xlink:type="simple" id="oo_725905.jpg"><uri content-type="original_file" xlink:type="simple">https://binary.pensoft.net/fig/725905</uri></graphic></fig><fig id="F1" position="float" orientation="portrait"><object-id xmlns:xlink="http://www.w3.org/1999/xlink" content-type="doi" xlink:type="simple">10.3897/zookeys.1117.85362.figure1</object-id><object-id xmlns:xlink="http://www.w3.org/1999/xlink" content-type="arpha" xlink:type="simple">0E30DE2B-3FB1-5D3F-8328-4C9212769F16</object-id><label>Figure 1.</label><caption><p>Distribution of the species of the genus <italic><tp:taxon-name><tp:taxon-name-part taxon-name-part-type="genus" reg="Tehuana">Tehuana</tp:taxon-name-part></tp:taxon-name></italic> in southeastern Mexico.</p></caption><graphic xmlns:xlink="http://www.w3.org/1999/xlink" xlink:href="zookeys-1117-001_article-85362__-g001.jpg" position="float" orientation="portrait" xlink:type="simple" id="oo_725897.jpg"><uri content-type="original_file" xlink:type="simple">https://binary.pensoft.net/fig/725897</uri></graphic></fig></tp:treatment-sec><ref-list><ref id="B72"><mixed-citation xmlns:xlink="http://www.w3.org/1999/xlink" xlink:type="simple"><person-group><name name-style="western"><surname>Young</surname><given-names>CG</given-names></name></person-group> (<year>1900</year>) The stalk-eyed <tp:taxon-name><tp:taxon-name-part taxon-name-part-type="subphylum">Crustacea</tp:taxon-name-part></tp:taxon-name> of British Guiana, West Indies, and Bermuda. London, 514 pp. <ext-link xlink:href="10.5962/bhl.title.10670" ext-link-type="doi" xlink:type="simple">https://doi.org/10.5962/bhl.title.10670</ext-link></mixed-citation></ref><ref id="B54"><mixed-citation xmlns:xlink="http://www.w3.org/1999/xlink" xlink:type="simple"><person-group><name name-style="western"><surname>Rathbun</surname><given-names>MJ</given-names></name></person-group> (<year>1905</year>) Les Crabes d’eau douce (<tp:taxon-name><tp:taxon-name-part taxon-name-part-type="family">Potamidae</tp:taxon-name-part></tp:taxon-name>). Nouvelles Archives du Museum d’Histoire naturelle. Paris, series 4 7: 159–321.</mixed-citation></ref><ref id="B48"><mixed-citation xmlns:xlink="http://www.w3.org/1999/xlink" xlink:type="simple"><person-group><name name-style="western"><surname>Pretzmann</surname><given-names>G</given-names></name></person-group> (<year>1972</year>) Die <tp:taxon-name><tp:taxon-name-part taxon-name-part-type="family">Pseudothelphusidae</tp:taxon-name-part></tp:taxon-name> (<tp:taxon-name><tp:taxon-name-part taxon-name-part-type="subphylum">Crustacea</tp:taxon-name-part></tp:taxon-name>, <tp:taxon-name><tp:taxon-name-part taxon-name-part-type="infraorder">Brachyura</tp:taxon-name-part></tp:taxon-name>). Zoologica 42(1): [pt 120] 15–182. <ext-link xlink:href="https://decapoda.nhm.org/pdfs/30682/30682.pdf" ext-link-type="uri" xlink:type="simple">https://decapoda.nhm.org/pdfs/30682/30682.pdf</ext-link></mixed-citation></ref><ref id="B65"><mixed-citation xmlns:xlink="http://www.w3.org/1999/xlink" xlink:type="simple"><person-group><name name-style="western"><surname>Türkay</surname><given-names>M</given-names></name></person-group> (<year>1978</year>) Die identität von <italic><tp:taxon-name><tp:taxon-name-part taxon-name-part-type="genus">Pseudothelphusa</tp:taxon-name-part><tp:taxon-name-part taxon-name-part-type="species">complanata</tp:taxon-name-part></tp:taxon-name></italic> Rathbun, 1905 mit Bemerkugen zu <tp:taxon-name><tp:taxon-name-part taxon-name-part-type="genus">Pseudothelphusa</tp:taxon-name-part> (<tp:taxon-name-part taxon-name-part-type="subgenus">Tehuana</tp:taxon-name-part>)</tp:taxon-name> Rodríguez &amp; Smalley, 1969 (<tp:taxon-name><tp:taxon-name-part taxon-name-part-type="subphylum">Crustacea</tp:taxon-name-part></tp:taxon-name>: <tp:taxon-name><tp:taxon-name-part taxon-name-part-type="order">Decapoda</tp:taxon-name-part></tp:taxon-name>: <tp:taxon-name><tp:taxon-name-part taxon-name-part-type="family">Pseudothelphusidae</tp:taxon-name-part></tp:taxon-name>). Senckenbergiana Biologica 59(1/2): 143–150.</mixed-citation></ref><ref id="B66"><mixed-citation xmlns:xlink="http://www.w3.org/1999/xlink" xlink:type="simple"><person-group><name name-style="western"><surname>Villalobos</surname><given-names>A</given-names></name></person-group> (<year>1982</year>) <tp:taxon-name><tp:taxon-name-part taxon-name-part-type="order">Decapoda</tp:taxon-name-part></tp:taxon-name>. In: Hulbert SH, Villalobos A (Eds) Aquatic Biota of Mexico, Central America and the West Indies, San Diego University, California, 215–239.</mixed-citation></ref><ref id="B70"><mixed-citation xmlns:xlink="http://www.w3.org/1999/xlink" xlink:type="simple"><person-group><name name-style="western"><surname>Villalobos-Hiriart</surname><given-names>JL</given-names></name><name name-style="western"><surname>Díaz-Barriga</surname><given-names>A</given-names></name><name name-style="western"><surname>Lira-Fernández</surname><given-names>E</given-names></name></person-group> (<year>1993</year>) <article-title>Los crustáceos de agua dulce de México.</article-title><source>Revista de la Sociedad Mexicana de Historia Natural</source><volume>44</volume>: <fpage>267</fpage>–<lpage>290</lpage>.</mixed-citation></ref><ref id="B3"><mixed-citation xmlns:xlink="http://www.w3.org/1999/xlink" xlink:type="simple"><person-group><name name-style="western"><surname>Alvarez</surname><given-names>F</given-names></name><name name-style="western"><surname>Villalobos</surname><given-names>JL</given-names></name></person-group> (<year>1994</year>) <article-title>Two new species and one new combination of freshwater crabs from Mexico (<tp:taxon-name><tp:taxon-name-part taxon-name-part-type="subphylum">Crustacea</tp:taxon-name-part></tp:taxon-name>: <tp:taxon-name><tp:taxon-name-part taxon-name-part-type="infraorder">Brachyura</tp:taxon-name-part></tp:taxon-name>: <tp:taxon-name><tp:taxon-name-part taxon-name-part-type="family">Pseudothelphusidae</tp:taxon-name-part></tp:taxon-name>).</article-title><source>Proceedings of the Biological Society of Washington</source><volume>107</volume>(<issue>4</issue>): <fpage>729</fpage>–<lpage>737</lpage>. <ext-link xlink:href="https://www.biodiversitylibrary.org/page/35515374#page/763/mode/1up" ext-link-type="uri" xlink:type="simple">https://www.biodiversitylibrary.org/page/35515374#page/763/mode/1up</ext-link></mixed-citation></ref><ref id="B5"><mixed-citation xmlns:xlink="http://www.w3.org/1999/xlink" xlink:type="simple"><person-group><name name-style="western"><surname>Álvarez</surname><given-names>F</given-names></name><name name-style="western"><surname>Villalobos</surname><given-names>JL</given-names></name></person-group> (<year>1997a</year>) <article-title><tp:taxon-name><tp:taxon-name-part taxon-name-part-type="family">Pseudothelphusidae</tp:taxon-name-part></tp:taxon-name> y <tp:taxon-name><tp:taxon-name-part taxon-name-part-type="family">Trichodactylidae</tp:taxon-name-part></tp:taxon-name> (cangrejos).</article-title> In: <person-group><name name-style="western"><surname>González</surname><given-names>E</given-names></name><name name-style="western"><surname>Dirzo</surname><given-names>R</given-names></name><name name-style="western"><surname>Vogt</surname><given-names>RC</given-names></name></person-group> (<role>Eds</role>) <issue-title>Historia Natural de Los Tuxtlas.</issue-title><source>Universidad Nacional Autónoma de México, Comisión Nacional para el Conocimiento y Uso de la Biodiversidad, México</source>, <fpage>415</fpage>–<lpage>418</lpage>.</mixed-citation></ref><ref id="B6"><mixed-citation xmlns:xlink="http://www.w3.org/1999/xlink" xlink:type="simple"><person-group><name name-style="western"><surname>Álvarez</surname><given-names>F</given-names></name><name name-style="western"><surname>Villalobos</surname><given-names>JL</given-names></name></person-group> (<year>1997b</year>) <article-title><tp:taxon-name><tp:taxon-name-part taxon-name-part-type="order">Decapoda</tp:taxon-name-part></tp:taxon-name>.</article-title> In: <person-group><name name-style="western"><surname>González</surname><given-names>E</given-names></name><name name-style="western"><surname>Dirzo</surname><given-names>R</given-names></name><name name-style="western"><surname>Vogt</surname><given-names>RC</given-names></name></person-group> (<role>Eds</role>) <issue-title>Historia Natural de Los Tuxtlas.</issue-title><source>Universidad Nacional Autónoma de México, Comisión Nacional para el Conocimiento y Uso de la Biodiversidad, México</source>, <fpage>433</fpage>–<lpage>438</lpage>.</mixed-citation></ref><ref id="B10"><mixed-citation xmlns:xlink="http://www.w3.org/1999/xlink" xlink:type="simple"><person-group><name name-style="western"><surname>Álvarez</surname><given-names>F</given-names></name><name name-style="western"><surname>Villalobos</surname><given-names>JL</given-names></name><name name-style="western"><surname>Rojas</surname><given-names>Y</given-names></name><name name-style="western"><surname>Robles</surname><given-names>R</given-names></name></person-group> (<year>1999</year>) <article-title>Listas y comentarios sobre los crustáceos decápodos de Veracruz, México.</article-title><source>Anales del Instituto de Biologia Universidad Nacional Autónoma de México</source><volume>70</volume>(<issue>1</issue>): <fpage>1</fpage>–<lpage>27</lpage>. <ext-link xlink:href="http://www.ejournal.unam.mx/zoo/070-01/ZOO70101.pdf" ext-link-type="uri" xlink:type="simple">http://www.ejournal.unam.mx/zoo/070-01/ZOO70101.pdf</ext-link></mixed-citation></ref><ref id="B69"><mixed-citation xmlns:xlink="http://www.w3.org/1999/xlink" xlink:type="simple"><person-group><name name-style="western"><surname>Villalobos Hiriart</surname><given-names>JL</given-names></name><name name-style="western"><surname>Álvarez</surname><given-names>F</given-names></name></person-group> (<year>2008</year>) <article-title>Los cangrejos de agua dulce de la familia <tp:taxon-name><tp:taxon-name-part taxon-name-part-type="family">Pseudothelphusidae</tp:taxon-name-part></tp:taxon-name> (<tp:taxon-name><tp:taxon-name-part taxon-name-part-type="order">Decapoda</tp:taxon-name-part></tp:taxon-name>: <tp:taxon-name><tp:taxon-name-part taxon-name-part-type="infraorder">Brachyura</tp:taxon-name-part></tp:taxon-name>: Eubrachyura) de México. Con un apéndice de las especies citadas para América hasta el 2006.</article-title> In: <person-group><name name-style="western"><surname>Álvarez</surname><given-names>F</given-names></name><name name-style="western"><surname>Rodríguez</surname><given-names>G</given-names></name></person-group> (<role>Eds</role>) <issue-title>Crustáceos de México: Estado actual de su conocimiento.</issue-title><source>UANL-PROMEP-SEP. Dirección General de Publicaciones, Universidad Autónoma de Nuevo León, México, D.F.</source>, <fpage>239</fpage>–<lpage>299</lpage>.</mixed-citation></ref><ref id="B39"><mixed-citation xmlns:xlink="http://www.w3.org/1999/xlink" xlink:type="simple"><person-group><name name-style="western"><surname>Ng</surname><given-names>PKL</given-names></name><name name-style="western"><surname>Guinot</surname><given-names>D</given-names></name><name name-style="western"><surname>Davie</surname><given-names>PJF</given-names></name></person-group> (<year>2008</year>) <article-title>Systema Brachyurorum: Part I. An annotated checklist of extant brachyuran crabs of the world.</article-title><source>The Raffles Bulletin of Zoology</source><volume>17</volume>: <fpage>1</fpage>–<lpage>286</lpage>. <ext-link xlink:href="https://lkcnhm.nus.edu.sg/wp-content/uploads/sites/10/app/uploads/2017/04/s17rbz.pdf" ext-link-type="uri" xlink:type="simple">https://lkcnhm.nus.edu.sg/wp-content/uploads/sites/10/app/uploads/2017/04/s17rbz.pdf</ext-link></mixed-citation></ref><ref id="B27"><mixed-citation xmlns:xlink="http://www.w3.org/1999/xlink" xlink:type="simple"><person-group><name name-style="western"><surname>Guinot</surname><given-names>D</given-names></name><name name-style="western"><surname>Hendrickx</surname><given-names>ME</given-names></name></person-group> (<year>2014</year>) <article-title>Correct date and authorship of taxa of Middle American freshwater crabs described by Rodríguez and Smalley (1972) (not 1969) and included in Smalley (1970) (<tp:taxon-name><tp:taxon-name-part taxon-name-part-type="subphylum">Crustacea</tp:taxon-name-part></tp:taxon-name>: <tp:taxon-name><tp:taxon-name-part taxon-name-part-type="order">Decapoda</tp:taxon-name-part></tp:taxon-name>: <tp:taxon-name><tp:taxon-name-part taxon-name-part-type="infraorder">Brachyura</tp:taxon-name-part></tp:taxon-name>: <tp:taxon-name><tp:taxon-name-part taxon-name-part-type="family">Pseudothelphusidae</tp:taxon-name-part></tp:taxon-name>).</article-title><source>Zootaxa</source><volume>3821</volume>(<issue>4</issue>): <fpage>476</fpage>–<lpage>484</lpage>. <ext-link xlink:href="10.11646/zootaxa.3821.4.6" ext-link-type="doi" xlink:type="simple">https://doi.org/10.11646/zootaxa.3821.4.6</ext-link></mixed-citation></ref><ref id="B8"><mixed-citation xmlns:xlink="http://www.w3.org/1999/xlink" xlink:type="simple"><person-group><name name-style="western"><surname>Alvarez</surname><given-names>F</given-names></name><name name-style="western"><surname>Villalobos</surname><given-names>JL</given-names></name></person-group> (<year>2016</year>) <article-title>Chapter 8: Freshwater decapod diversity and conservation in México.</article-title> In: <person-group><name name-style="western"><surname>Kawai</surname><given-names>T</given-names></name><name name-style="western"><surname>Cumberlidge</surname><given-names>N</given-names></name></person-group> (<role>Eds</role>) <issue-title>A global overview of the conservation of freshwater decapod crustaceans.</issue-title><source>Springer, Cham</source>, <fpage>237</fpage>–<lpage>266</lpage>. <ext-link xlink:href="10.1007/978-3-319-42527-6_8" ext-link-type="doi" xlink:type="simple">https://doi.org/10.1007/978-3-319-42527-6_8</ext-link></mixed-citation></ref><ref id="B71"><mixed-citation xmlns:xlink="http://www.w3.org/1999/xlink" xlink:type="simple"><person-group><name name-style="western"><surname>Villalobos-Hiriart</surname><given-names>JL</given-names></name><name name-style="western"><surname>Kamanli</surname><given-names>SA</given-names></name><name name-style="western"><surname>Álvarez</surname><given-names>F</given-names></name><name name-style="western"><surname>Garbout</surname><given-names>A</given-names></name><name name-style="western"><surname>Clark</surname><given-names>PF</given-names></name></person-group> (<year>2019</year>) <article-title><italic><tp:taxon-name><tp:taxon-name-part taxon-name-part-type="genus">Lobithelphusa</tp:taxon-name-part><tp:taxon-name-part taxon-name-part-type="species">mexicana</tp:taxon-name-part></tp:taxon-name></italic> Rodriguez, 1982 (<tp:taxon-name><tp:taxon-name-part taxon-name-part-type="order">Decapoda</tp:taxon-name-part></tp:taxon-name>: <tp:taxon-name><tp:taxon-name-part taxon-name-part-type="family">Pseudothelphusidae</tp:taxon-name-part></tp:taxon-name>): a reassessment of key characters and systematics.</article-title><source>Zootaxa</source><volume>4586</volume>(<issue>1</issue>): <fpage>151</fpage>–<lpage>161</lpage>. <ext-link xlink:href="10.11646/zootaxa.4586.1.8" ext-link-type="doi" xlink:type="simple">https://doi.org/10.11646/zootaxa.4586.1.8</ext-link></mixed-citation></ref><ref id="B52"><mixed-citation xmlns:xlink="http://www.w3.org/1999/xlink" xlink:type="simple"><person-group><name name-style="western"><surname>Rathbun</surname><given-names>MJ</given-names></name></person-group> (<year>1893</year>) <article-title>Descriptions of new species of American Freshwater crabs.</article-title><source>Proceedings of the United States National Museum</source><volume>16</volume>(<issue>959</issue>): <fpage>649</fpage>–<lpage>661</lpage>. <ext-link xlink:href="10.5479/si.00963801.16-959.649" ext-link-type="doi" xlink:type="simple">https://doi.org/10.5479/si.00963801.16-959.649</ext-link></mixed-citation></ref><ref id="B59"><mixed-citation xmlns:xlink="http://www.w3.org/1999/xlink" xlink:type="simple"><person-group><name name-style="western"><surname>Rodríguez</surname><given-names>G</given-names></name><name name-style="western"><surname>Smalley</surname><given-names>AE</given-names></name></person-group> (<year>1972</year>) <article-title>Los cangrejos de agua dulce de México de la familia <tp:taxon-name><tp:taxon-name-part taxon-name-part-type="family">Pseudothelphusidae</tp:taxon-name-part></tp:taxon-name> (<tp:taxon-name><tp:taxon-name-part taxon-name-part-type="subphylum">Crustacea</tp:taxon-name-part></tp:taxon-name>, <tp:taxon-name><tp:taxon-name-part taxon-name-part-type="infraorder">Brachyura</tp:taxon-name-part></tp:taxon-name>).</article-title><source>Anales del Instituto de Biología, Universidad Nacional Autónoma de México, serie Ciencias del Mar y Limnología</source><volume>40</volume>: <fpage>69</fpage>–<lpage>112</lpage>. <ext-link xlink:href="https://decapoda.nhm.org/pdfs/27336/27336.pdf" ext-link-type="uri" xlink:type="simple">https://decapoda.nhm.org/pdfs/27336/27336.pdf</ext-link></mixed-citation></ref></ref-list></tp:taxon-treatment>
