# Supplementary material for: ﻿Revision of the freshwater crabs of the genus Tehuana Rodríguez & Smalley in Smalley 1970 (Decapoda, Pseudothelphusidae), with the descriptions of two new species
Source: Zookeys. 2022 Aug 11;1117:1–35. doi: 10.3897/zookeys.1117.85362 (PMC9848680; doi:10.3897/zookeys.1117.85362)
Supplement: XML Treatment for Tehuana poglayenorum [file zookeys.1117.85362-treatment10.xml]

<!DOCTYPE tp:taxon-treatment
  PUBLIC "-//TaxonX//DTD Taxonomic Treatment Publishing DTD v0 20100105//EN" "tax-treatment-NSO.dtd">
<tp:taxon-treatment xmlns:tp="http://www.plazi.org/taxpub"><tp:treatment-meta><kwd-group><label>Taxon classification</label><kwd>
                <named-content content-type="kingdom">Animalia</named-content>
              </kwd><kwd>
                <named-content content-type="order">Asterales</named-content>
              </kwd><kwd>
                <named-content content-type="family">Asteraceae</named-content>
              </kwd></kwd-group><mixed-citation publication-type="journal"><person-group><name><surname>Moreno-Juárez</surname><given-names>Eric G.</given-names></name><name><surname>Villalobos</surname><given-names>José Luis</given-names></name><name><surname>Álvarez</surname><given-names>Fernando</given-names></name></person-group><article-title>﻿Revision of the freshwater crabs of the genus <italic><tp:taxon-name><tp:taxon-name-part taxon-name-part-type="genus" reg="Tehuana">Tehuana</tp:taxon-name-part></tp:taxon-name></italic> Rodríguez &amp; Smalley in Smalley 1970 (<tp:taxon-name><tp:taxon-name-part taxon-name-part-type="order">Decapoda</tp:taxon-name-part></tp:taxon-name>, <tp:taxon-name><tp:taxon-name-part taxon-name-part-type="family">Pseudothelphusidae</tp:taxon-name-part></tp:taxon-name>), with the descriptions of two new species</article-title><source>Zookeys</source><day>11</day><month>08</month><year>2022</year><volume>1117</volume><fpage>1</fpage><lpage>35</lpage><pub-id pub-id-type="doi">10.3897/zookeys.1117.85362</pub-id></mixed-citation></tp:treatment-meta><tp:nomenclature><label>﻿</label><tp:taxon-name>
              <object-id xmlns:xlink="http://www.w3.org/1999/xlink" content-type="arpha" xlink:type="simple">81534E80-9A36-5D9C-9215-455BE19F736A</object-id>
              <tp:taxon-name-part taxon-name-part-type="genus" reg="Tehuana">Tehuana</tp:taxon-name-part>
              <tp:taxon-name-part taxon-name-part-type="species" reg="poglayenorum">poglayenorum</tp:taxon-name-part>
            </tp:taxon-name><tp:taxon-authority>(Pretzmann, 1978)</tp:taxon-authority><xref ref-type="fig" rid="F8">Figs 8I</xref><xref ref-type="fig" rid="F9">, 9I</xref><tp:nomenclature-citation-list><tp:nomenclature-citation><tp:taxon-name><tp:taxon-name-part taxon-name-part-type="genus" reg="Pseudothelphusa">Pseudothelphusa</tp:taxon-name-part> (<tp:taxon-name-part taxon-name-part-type="subgenus" reg="Tehuana">Tehuana</tp:taxon-name-part>) <tp:taxon-name-part taxon-name-part-type="species" reg="lamellifrons">lamellifrons</tp:taxon-name-part> <tp:taxon-name-part taxon-name-part-type="subspecies" reg="poglayenorum">poglayenorum</tp:taxon-name-part></tp:taxon-name><comment>Pretzmann, 1978: 3; 1980: 660, pl. 12, figs 51–55.</comment></tp:nomenclature-citation><tp:nomenclature-citation><tp:taxon-name>
                  <tp:taxon-name-part taxon-name-part-type="genus" reg="Tehuana">Tehuana</tp:taxon-name-part>
                  <tp:taxon-name-part taxon-name-part-type="species" reg="poglayenorum">poglayenorum</tp:taxon-name-part>
                </tp:taxon-name><comment>.—<xref ref-type="bibr" rid="B70">Villalobos-Hiriart et al. 1993</xref>: 284 (list).—<xref ref-type="bibr" rid="B5">Álvarez and Villalobos 1997a</xref>: 416, 417, box 4.17 (list); 1997b: 338, appx. 4.23 (list).—<xref ref-type="bibr" rid="B10">Álvarez et al. 1999</xref>: 20, fig. 3 (map), 23, box 3 (list).—Villalobos and Alvarez 2003: 228 (in key).—<xref ref-type="bibr" rid="B69">Villalobos Hiriart and Álvarez 2008</xref>: 283, 298 (list).—Villalobos and Alvarez 2010: 475, 477, fig. 11 (map).—<xref ref-type="bibr" rid="B12">Álvarez et al. 2011a</xref>: appx. VIII.20, p. 13 (list); 2012: 1078, box 1 (list).—<xref ref-type="bibr" rid="B22">Cumberlidge et al. 2014</xref>: 147, tab. 7 (list).—<xref ref-type="bibr" rid="B8">Alvarez and Villalobos 2016</xref>: 254, tab. 8.1 (list).—<xref ref-type="bibr" rid="B71">Villalobos-Hiriart et al. 2019</xref>: 156, tab.1 (list).</comment></tp:nomenclature-citation><tp:nomenclature-citation><tp:taxon-name>
                  <tp:taxon-name-part taxon-name-part-type="genus" reg="Tehuana">Tehuana</tp:taxon-name-part>
                  <tp:taxon-name-part taxon-name-part-type="species" reg="poglayenora">poglayenora</tp:taxon-name-part>
                </tp:taxon-name><comment>.—<xref ref-type="bibr" rid="B39">Ng et al. 2008</xref>: 177 (list) [error].</comment></tp:nomenclature-citation><tp:nomenclature-citation><tp:taxon-name>
                  <tp:taxon-name-part taxon-name-part-type="genus" reg="Tehuana">Tehuana</tp:taxon-name-part>
                  <tp:taxon-name-part taxon-name-part-type="species" reg="lamellifrons">lamellifrons</tp:taxon-name-part>
                </tp:taxon-name><comment>.—<xref ref-type="bibr" rid="B44">Poettinger et al. 2016</xref>: 1722, tab. I (list).</comment></tp:nomenclature-citation></tp:nomenclature-citation-list></tp:nomenclature><tp:treatment-sec sec-type="material" id="SECID0ETZCI"><title>Material examined.</title><p>Mexico – Veracruz • 4 ♂, <abbrev xmlns:xlink="http://www.w3.org/1999/xlink" xlink:title="carapace length" id="ABBRID0EZZCI" xlink:type="simple">CL</abbrev> 11.4–26.0 mm, <abbrev xmlns:xlink="http://www.w3.org/1999/xlink" xlink:title="carapace width" id="ABBRID0E4ZCI" xlink:type="simple">CW</abbrev> 17.0–41.2 mm; Municipality of San Andrés Tuxtla, Basura River; <named-content xmlns:xlink="http://www.w3.org/1999/xlink" content-type="dwc:verbatimCoordinates" xlink:type="simple"><named-content content-type="geo-json" specific-use="{&#34;type&#34;:&#34;Point&#34;,&#34;coordinates&#34;:[-95.058333,18.531944]}" id="NCID0EE1CI" xlink:type="simple">18°31'55"N, 95°03'30"W</named-content></named-content>; alt. 33 m; 19 Jul. 1998; R. Robles, C. Graham leg.; <abbrev xmlns:xlink="http://www.w3.org/1999/xlink" xlink:title="Colección Nacional de Crustáceos" id="ABBRID0EJ1CI" xlink:type="simple">CNCR</abbrev> 17422. 1 ♀, <abbrev xmlns:xlink="http://www.w3.org/1999/xlink" xlink:title="carapace length" id="ABBRID0EN1CI" xlink:type="simple">CL</abbrev> 15.8 mm, <abbrev xmlns:xlink="http://www.w3.org/1999/xlink" xlink:title="carapace width" id="ABBRID0ER1CI" xlink:type="simple">CW</abbrev> 22.9 mm; same locality as previous record; 18 Jul. 1986; J.L. Villalobos, F. Álvarez leg.; <abbrev xmlns:xlink="http://www.w3.org/1999/xlink" xlink:title="Colección Nacional de Crustáceos" id="ABBRID0EV1CI" xlink:type="simple">CNCR</abbrev> 13140. 3 ♂, 5 ♀, <abbrev xmlns:xlink="http://www.w3.org/1999/xlink" xlink:title="carapace length" id="ABBRID0EZ1CI" xlink:type="simple">CL</abbrev> 8.9–28.8 mm, <abbrev xmlns:xlink="http://www.w3.org/1999/xlink" xlink:title="carapace width" id="ABBRID0E41CI" xlink:type="simple">CW</abbrev> 13.1–45.2 mm; same locality as previous record; 4 Oct. 1994; J.L. Villalobos, F. Álvarez leg.; <abbrev xmlns:xlink="http://www.w3.org/1999/xlink" xlink:title="Colección Nacional de Crustáceos" id="ABBRID0EB2CI" xlink:type="simple">CNCR</abbrev> 13187. 7 ♂, 1 ♀, <abbrev xmlns:xlink="http://www.w3.org/1999/xlink" xlink:title="carapace length" id="ABBRID0EF2CI" xlink:type="simple">CL</abbrev> 9.6–21.8 mm, <abbrev xmlns:xlink="http://www.w3.org/1999/xlink" xlink:title="carapace width" id="ABBRID0EJ2CI" xlink:type="simple">CW</abbrev> 14.7–36.4 mm; same locality as previous record; 24 Apr. 2017; J.L. Villalobos, I.A. Toledano, E. Moreno leg.; <abbrev xmlns:xlink="http://www.w3.org/1999/xlink" xlink:title="Colección Nacional de Crustáceos" id="ABBRID0EN2CI" xlink:type="simple">CNCR</abbrev> 33931. 4 ♂, 11 ♀, <abbrev xmlns:xlink="http://www.w3.org/1999/xlink" xlink:title="carapace length" id="ABBRID0ER2CI" xlink:type="simple">CL</abbrev> 11.8–19.5 mm, <abbrev xmlns:xlink="http://www.w3.org/1999/xlink" xlink:title="carapace width" id="ABBRID0EV2CI" xlink:type="simple">CW</abbrev> 12.8–33.2 mm; Municipality of Santiago Tuxtla, Tapalapan River; <named-content xmlns:xlink="http://www.w3.org/1999/xlink" content-type="dwc:verbatimCoordinates" xlink:type="simple"><named-content content-type="geo-json" specific-use="{&#34;type&#34;:&#34;Point&#34;,&#34;coordinates&#34;:[-95.300000,18.533333]}" id="NCID0E32CI" xlink:type="simple">18°32'00"N, 95°18'00"W</named-content></named-content>; alt. 393 m; 17 Apr. 1957; H. Hobbs, A. Villalobos leg.; <abbrev xmlns:xlink="http://www.w3.org/1999/xlink" xlink:title="Colección Nacional de Crustáceos" id="ABBRID0EB3CI" xlink:type="simple">CNCR</abbrev> 336. 5 ♀, <abbrev xmlns:xlink="http://www.w3.org/1999/xlink" xlink:title="carapace length" id="ABBRID0EF3CI" xlink:type="simple">CL</abbrev> 25.1–36.1 mm, <abbrev xmlns:xlink="http://www.w3.org/1999/xlink" xlink:title="carapace width" id="ABBRID0EJ3CI" xlink:type="simple">CW</abbrev> 40.6–59.1 mm; same locality as previous record; 23 May 1955; A. Villalobos leg.; <abbrev xmlns:xlink="http://www.w3.org/1999/xlink" xlink:title="Colección Nacional de Crustáceos" id="ABBRID0EN3CI" xlink:type="simple">CNCR</abbrev> 338. 4 ♂, 4 ♀, <abbrev xmlns:xlink="http://www.w3.org/1999/xlink" xlink:title="carapace length" id="ABBRID0ER3CI" xlink:type="simple">CL</abbrev> 7.3–14 mm, <abbrev xmlns:xlink="http://www.w3.org/1999/xlink" xlink:title="carapace width" id="ABBRID0EV3CI" xlink:type="simple">CW</abbrev> 10.8–20.3 mm; same locality as previous record; 17 April 1957; H. Hobbs, A. Villalobos leg.; <abbrev xmlns:xlink="http://www.w3.org/1999/xlink" xlink:title="Colección Nacional de Crustáceos" id="ABBRID0EZ3CI" xlink:type="simple">CNCR</abbrev> 386. 2 ♂, <abbrev xmlns:xlink="http://www.w3.org/1999/xlink" xlink:title="carapace length" id="ABBRID0E43CI" xlink:type="simple">CL</abbrev> 10.9–11.9 mm, <abbrev xmlns:xlink="http://www.w3.org/1999/xlink" xlink:title="carapace width" id="ABBRID0EB4CI" xlink:type="simple">CW</abbrev> 12.4–18.8 mm; Municipality of San Andrés Tuxtla, Otapan River; <named-content xmlns:xlink="http://www.w3.org/1999/xlink" content-type="dwc:verbatimCoordinates" xlink:type="simple"><named-content content-type="geo-json" specific-use="{&#34;type&#34;:&#34;Point&#34;,&#34;coordinates&#34;:[-95.200000,18.433333]}" id="NCID0EI4CI" xlink:type="simple">18°26'00"N, 95°12'00"W</named-content></named-content>; alt. 379 m; 22 Sep. 1955; G. Pérez leg.; <abbrev xmlns:xlink="http://www.w3.org/1999/xlink" xlink:title="Colección Nacional de Crustáceos" id="ABBRID0EN4CI" xlink:type="simple">CNCR</abbrev> 337. 2 ♂, <abbrev xmlns:xlink="http://www.w3.org/1999/xlink" xlink:title="carapace length" id="ABBRID0ER4CI" xlink:type="simple">CL</abbrev> 11.9–20.7 mm, <abbrev xmlns:xlink="http://www.w3.org/1999/xlink" xlink:title="carapace width" id="ABBRID0EV4CI" xlink:type="simple">CW</abbrev> 21.9–30.3 mm; Municipality of San Andrés Tuxtla, Laguna Escondida; <named-content xmlns:xlink="http://www.w3.org/1999/xlink" content-type="dwc:verbatimCoordinates" xlink:type="simple"><named-content content-type="geo-json" specific-use="{&#34;type&#34;:&#34;Point&#34;,&#34;coordinates&#34;:[-95.083333,18.583333]}" id="NCID0E34CI" xlink:type="simple">18°35'00"N, 95°05'00"W</named-content></named-content>; alt. 76 m; 1 Aug. 1985; J.L. Villalobos, M.D. Valle, P. Schmidtsdorf leg.; <abbrev xmlns:xlink="http://www.w3.org/1999/xlink" xlink:title="Colección Nacional de Crustáceos" id="ABBRID0EB5CI" xlink:type="simple">CNCR</abbrev> 4473. 15 ♂, 10 ♀, <abbrev xmlns:xlink="http://www.w3.org/1999/xlink" xlink:title="carapace length" id="ABBRID0EF5CI" xlink:type="simple">CL</abbrev> 7.4–21.7 mm, <abbrev xmlns:xlink="http://www.w3.org/1999/xlink" xlink:title="carapace width" id="ABBRID0EJ5CI" xlink:type="simple">CW</abbrev> 10.4–34.9 mm; same locality as previous record 13 Jun. 1985; C. Nates, J.L. Villalobos leg.; <abbrev xmlns:xlink="http://www.w3.org/1999/xlink" xlink:title="Colección Nacional de Crustáceos" id="ABBRID0EN5CI" xlink:type="simple">CNCR</abbrev> 4709. 1 ♂, 3 ♀, <abbrev xmlns:xlink="http://www.w3.org/1999/xlink" xlink:title="carapace length" id="ABBRID0ER5CI" xlink:type="simple">CL</abbrev> 8.2–25.6 mm, <abbrev xmlns:xlink="http://www.w3.org/1999/xlink" xlink:title="carapace width" id="ABBRID0EV5CI" xlink:type="simple">CW</abbrev> 11.6–41 mm; same locality as previous record; 11 Jul. 1994; J.L. Villalobos, F. Álvarez leg.; <abbrev xmlns:xlink="http://www.w3.org/1999/xlink" xlink:title="Colección Nacional de Crustáceos" id="ABBRID0EZ5CI" xlink:type="simple">CNCR</abbrev> 5303. 4 ♂, 3 ♀, <abbrev xmlns:xlink="http://www.w3.org/1999/xlink" xlink:title="carapace length" id="ABBRID0E45CI" xlink:type="simple">CL</abbrev> 25.4–32.3 mm, <abbrev xmlns:xlink="http://www.w3.org/1999/xlink" xlink:title="carapace width" id="ABBRID0EB6CI" xlink:type="simple">CW</abbrev> 42.2–53.2 mm; same locality as previous record; 24 Feb. 1989; M. Santiago leg.; <abbrev xmlns:xlink="http://www.w3.org/1999/xlink" xlink:title="Colección Nacional de Crustáceos" id="ABBRID0EF6CI" xlink:type="simple">CNCR</abbrev> 10220. 2 ♂, 2 ♀, <abbrev xmlns:xlink="http://www.w3.org/1999/xlink" xlink:title="carapace length" id="ABBRID0EJ6CI" xlink:type="simple">CL</abbrev> 11–19.4 mm, <abbrev xmlns:xlink="http://www.w3.org/1999/xlink" xlink:title="carapace width" id="ABBRID0EN6CI" xlink:type="simple">CW</abbrev> 15.5–30.5 mm; same locality as previous record; 17 Jul. 1985; J.L. Villalobos, F. Álvarez leg.; <abbrev xmlns:xlink="http://www.w3.org/1999/xlink" xlink:title="Colección Nacional de Crustáceos" id="ABBRID0ER6CI" xlink:type="simple">CNCR</abbrev> 12908. 6 ♂, 4 ♀, <abbrev xmlns:xlink="http://www.w3.org/1999/xlink" xlink:title="carapace length" id="ABBRID0EV6CI" xlink:type="simple">CL</abbrev> 11.7–18.7 mm, <abbrev xmlns:xlink="http://www.w3.org/1999/xlink" xlink:title="carapace width" id="ABBRID0EZ6CI" xlink:type="simple">CW</abbrev> 17.7–45.9 mm; same locality as previous record; 5 Aug. 1994; J.L. Villalobos leg.; <abbrev xmlns:xlink="http://www.w3.org/1999/xlink" xlink:title="Colección Nacional de Crustáceos" id="ABBRID0E46CI" xlink:type="simple">CNCR</abbrev> 12964. 2 ♂, 2 ♀, <abbrev xmlns:xlink="http://www.w3.org/1999/xlink" xlink:title="carapace length" id="ABBRID0EBADI" xlink:type="simple">CL</abbrev> 6.8–11.3 mm, <abbrev xmlns:xlink="http://www.w3.org/1999/xlink" xlink:title="carapace width" id="ABBRID0EFADI" xlink:type="simple">CW</abbrev> 9.3–17.0 mm; same locality as previous record; 10 Jul. 1986; F. Álvarez leg.; <abbrev xmlns:xlink="http://www.w3.org/1999/xlink" xlink:title="Colección Nacional de Crustáceos" id="ABBRID0EJADI" xlink:type="simple">CNCR</abbrev> 13138. 1 ♂, <abbrev xmlns:xlink="http://www.w3.org/1999/xlink" xlink:title="carapace length" id="ABBRID0ENADI" xlink:type="simple">CL</abbrev> 20.0 mm, <abbrev xmlns:xlink="http://www.w3.org/1999/xlink" xlink:title="carapace width" id="ABBRID0ERADI" xlink:type="simple">CW</abbrev> 32.3 mm; Municipality of San Andrés Tuxtla, Playa Escondida; <named-content xmlns:xlink="http://www.w3.org/1999/xlink" content-type="dwc:verbatimCoordinates" xlink:type="simple"><named-content content-type="geo-json" specific-use="{&#34;type&#34;:&#34;Point&#34;,&#34;coordinates&#34;:[-95.050000,18.583333]}" id="NCID0EYADI" xlink:type="simple">18°35'00"N, 95°03'00"W</named-content></named-content>; alt. 6 m; 28 Feb. 1986; A. Cantú leg.; <abbrev xmlns:xlink="http://www.w3.org/1999/xlink" xlink:title="Colección Nacional de Crustáceos" id="ABBRID0E4ADI" xlink:type="simple">CNCR</abbrev> 5782. 3 ♂, 5 ♀, <abbrev xmlns:xlink="http://www.w3.org/1999/xlink" xlink:title="carapace length" id="ABBRID0EBBDI" xlink:type="simple">CL</abbrev> 13.3–17.2 mm, <abbrev xmlns:xlink="http://www.w3.org/1999/xlink" xlink:title="carapace width" id="ABBRID0EFBDI" xlink:type="simple">CW</abbrev> 20.0–27.0 mm; same locality as previous record; 28 Feb. 1986; A. Cervantes, J. García, A. Cantú leg.; <abbrev xmlns:xlink="http://www.w3.org/1999/xlink" xlink:title="Colección Nacional de Crustáceos" id="ABBRID0EJBDI" xlink:type="simple">CNCR</abbrev> 5788. 1 ♂, 4 ♀, <abbrev xmlns:xlink="http://www.w3.org/1999/xlink" xlink:title="carapace length" id="ABBRID0ENBDI" xlink:type="simple">CL</abbrev> 9.2–20.9 mm, <abbrev xmlns:xlink="http://www.w3.org/1999/xlink" xlink:title="carapace width" id="ABBRID0ERBDI" xlink:type="simple">CW</abbrev> 13.1–32.1 mm; same locality as previous record; 28 Feb. 1986; R. Lamothe leg.; <abbrev xmlns:xlink="http://www.w3.org/1999/xlink" xlink:title="Colección Nacional de Crustáceos" id="ABBRID0EVBDI" xlink:type="simple">CNCR</abbrev> 8821. 6 ♂, 11 ♀, <abbrev xmlns:xlink="http://www.w3.org/1999/xlink" xlink:title="carapace length" id="ABBRID0EZBDI" xlink:type="simple">CL</abbrev> 6.3–20.8 mm, <abbrev xmlns:xlink="http://www.w3.org/1999/xlink" xlink:title="carapace width" id="ABBRID0E4BDI" xlink:type="simple">CW</abbrev> 9.1–32.8 mm; Municipality of San Andrés Tuxtla, trail to Laguna Escondida; <named-content xmlns:xlink="http://www.w3.org/1999/xlink" content-type="dwc:verbatimCoordinates" xlink:type="simple"><named-content content-type="geo-json" specific-use="{&#34;type&#34;:&#34;Point&#34;,&#34;coordinates&#34;:[-95.066667,18.583333]}" id="NCID0EECDI" xlink:type="simple">18°35'00"N, 95°04'00"W</named-content></named-content>; alt. 108 m; 24 Feb. 1989; M. Santiago leg.; <abbrev xmlns:xlink="http://www.w3.org/1999/xlink" xlink:title="Colección Nacional de Crustáceos" id="ABBRID0EJCDI" xlink:type="simple">CNCR</abbrev> 10222. 1 ♂, 2 ♀, <abbrev xmlns:xlink="http://www.w3.org/1999/xlink" xlink:title="carapace length" id="ABBRID0ENCDI" xlink:type="simple">CL</abbrev> 11.8–21.7 mm, <abbrev xmlns:xlink="http://www.w3.org/1999/xlink" xlink:title="carapace width" id="ABBRID0ERCDI" xlink:type="simple">CW</abbrev> 17.3–35.1 mm; same locality as previous record; 3 Aug. 1994; F. Álvarez, J.L. Villalobos leg.; <abbrev xmlns:xlink="http://www.w3.org/1999/xlink" xlink:title="Colección Nacional de Crustáceos" id="ABBRID0EVCDI" xlink:type="simple">CNCR</abbrev> 12967. 9 ♂, 5 ♀, <abbrev xmlns:xlink="http://www.w3.org/1999/xlink" xlink:title="carapace length" id="ABBRID0EZCDI" xlink:type="simple">CL</abbrev> 9.7–28.6 mm, <abbrev xmlns:xlink="http://www.w3.org/1999/xlink" xlink:title="carapace width" id="ABBRID0E4CDI" xlink:type="simple">CW</abbrev> 14.3–49.7 mm; same locality as previous record; 23 Apr. 2017; J.L. Villalobos, I.A. Toledano, E. Moreno leg.; <abbrev xmlns:xlink="http://www.w3.org/1999/xlink" xlink:title="Colección Nacional de Crustáceos" id="ABBRID0EBDDI" xlink:type="simple">CNCR</abbrev> 33927. 13 ♂, 21 ♀, <abbrev xmlns:xlink="http://www.w3.org/1999/xlink" xlink:title="carapace length" id="ABBRID0EFDDI" xlink:type="simple">CL</abbrev> 9.9–30.0 mm, <abbrev xmlns:xlink="http://www.w3.org/1999/xlink" xlink:title="carapace width" id="ABBRID0EJDDI" xlink:type="simple">CW</abbrev> 14.7–50.4 mm; Municipality of San Andrés Tuxtla, Lázaro Cárdenas;<named-content xmlns:xlink="http://www.w3.org/1999/xlink" content-type="dwc:verbatimCoordinates" xlink:type="simple"><named-content content-type="geo-json" specific-use="{&#34;type&#34;:&#34;Point&#34;,&#34;coordinates&#34;:[-95.100000,18.566667]}" id="NCID0EQDDI" xlink:type="simple">18°34'00"N, 95°06'00"W</named-content></named-content>; alt. 359 m; 9 Jul. 1991; A. Cruz leg.; <abbrev xmlns:xlink="http://www.w3.org/1999/xlink" xlink:title="Colección Nacional de Crustáceos" id="ABBRID0EVDDI" xlink:type="simple">CNCR</abbrev> 12302. 1 ♂, <abbrev xmlns:xlink="http://www.w3.org/1999/xlink" xlink:title="carapace length" id="ABBRID0EZDDI" xlink:type="simple">CL</abbrev> 20.3 mm, <abbrev xmlns:xlink="http://www.w3.org/1999/xlink" xlink:title="carapace width" id="ABBRID0E4DDI" xlink:type="simple">CW</abbrev> 32.3 mm; Municipality of San Andrés Tuxtla, Cuetzalapan River; <named-content xmlns:xlink="http://www.w3.org/1999/xlink" content-type="dwc:verbatimCoordinates" xlink:type="simple"><named-content content-type="geo-json" specific-use="{&#34;type&#34;:&#34;Point&#34;,&#34;coordinates&#34;:[-95.000000,18.400000]}" id="NCID0EEEDI" xlink:type="simple">18°24'00"N, 95°00'00"W</named-content></named-content>; alt. 220 m; 13 Jul. 1986; F. Álvarez leg.; <abbrev xmlns:xlink="http://www.w3.org/1999/xlink" xlink:title="Colección Nacional de Crustáceos" id="ABBRID0EJEDI" xlink:type="simple">CNCR</abbrev> 12555. 2 ♂, 1 ♀, <abbrev xmlns:xlink="http://www.w3.org/1999/xlink" xlink:title="carapace length" id="ABBRID0ENEDI" xlink:type="simple">CL</abbrev> 11.3–23.6 mm, <abbrev xmlns:xlink="http://www.w3.org/1999/xlink" xlink:title="carapace width" id="ABBRID0EREDI" xlink:type="simple">CW</abbrev> 18.0–37.7 mm; Municipality of San Andrés Tuxtla, La Palma River; <named-content xmlns:xlink="http://www.w3.org/1999/xlink" content-type="dwc:verbatimCoordinates" xlink:type="simple"><named-content content-type="geo-json" specific-use="{&#34;type&#34;:&#34;Point&#34;,&#34;coordinates&#34;:[-95.050000,18.550000]}" id="NCID0EYEDI" xlink:type="simple">18°33'00"N, 95°03'00"W</named-content></named-content>; alt. 77 m; 12 Jul. 1986; F. Álvarez leg.; <abbrev xmlns:xlink="http://www.w3.org/1999/xlink" xlink:title="Colección Nacional de Crustáceos" id="ABBRID0E4EDI" xlink:type="simple">CNCR</abbrev> 12896. 1 ♂, 1 ♀, <abbrev xmlns:xlink="http://www.w3.org/1999/xlink" xlink:title="carapace length" id="ABBRID0EBFDI" xlink:type="simple">CL</abbrev> 21.1–23.0 mm, <abbrev xmlns:xlink="http://www.w3.org/1999/xlink" xlink:title="carapace width" id="ABBRID0EFFDI" xlink:type="simple">CW</abbrev> 35.0–38.5 mm; Balzapote River; <named-content xmlns:xlink="http://www.w3.org/1999/xlink" content-type="dwc:verbatimCoordinates" xlink:type="simple"><named-content content-type="geo-json" specific-use="{&#34;type&#34;:&#34;Point&#34;,&#34;coordinates&#34;:[-95.066667,18.600000]}" id="NCID0EMFDI" xlink:type="simple">18°36'00"N, 95°04'00"W</named-content></named-content>; alt. 54 m; Municipality of San Andrés Tuxtla, Veracruz; 14 Jul. 1986; F. Álvarez leg.; <abbrev xmlns:xlink="http://www.w3.org/1999/xlink" xlink:title="Colección Nacional de Crustáceos" id="ABBRID0ERFDI" xlink:type="simple">CNCR</abbrev> 12906. 7 ♂, 3 ♀, <abbrev xmlns:xlink="http://www.w3.org/1999/xlink" xlink:title="carapace length" id="ABBRID0EVFDI" xlink:type="simple">CL</abbrev> 13.0–20.3 mm, <abbrev xmlns:xlink="http://www.w3.org/1999/xlink" xlink:title="carapace width" id="ABBRID0EZFDI" xlink:type="simple">CW</abbrev> 20.0–32.5 mm; Municipality of San Andrés Tuxtla, Máquinas River; <named-content xmlns:xlink="http://www.w3.org/1999/xlink" content-type="dwc:verbatimCoordinates" xlink:type="simple"><named-content content-type="geo-json" specific-use="{&#34;type&#34;:&#34;Point&#34;,&#34;coordinates&#34;:[-95.083333,18.616667]}" id="NCID0EAGDI" xlink:type="simple">18°37'00"N, 95°05'00"W</named-content></named-content>; alt. 143 m; 1 Aug. 1994; F. Álvarez, J.L. Villalobos leg.; <abbrev xmlns:xlink="http://www.w3.org/1999/xlink" xlink:title="Colección Nacional de Crustáceos" id="ABBRID0EFGDI" xlink:type="simple">CNCR</abbrev> 12961. 1 ♂, 2 ♀, <abbrev xmlns:xlink="http://www.w3.org/1999/xlink" xlink:title="carapace length" id="ABBRID0EJGDI" xlink:type="simple">CL</abbrev> 10.1–18.3 mm, <abbrev xmlns:xlink="http://www.w3.org/1999/xlink" xlink:title="carapace width" id="ABBRID0ENGDI" xlink:type="simple">CW</abbrev> 16.1–21.6 mm; Municipality of San Andrés Tuxtla, Zacatal Lagoon; <named-content xmlns:xlink="http://www.w3.org/1999/xlink" content-type="dwc:verbatimCoordinates" xlink:type="simple"><named-content content-type="geo-json" specific-use="{&#34;type&#34;:&#34;Point&#34;,&#34;coordinates&#34;:[-95.100000,18.583333]}" id="NCID0EUGDI" xlink:type="simple">18°35'00"N, 95°06'00"W</named-content></named-content>; alt. 263 m; 14 Oct. 1994; F. Álvarez, J.L. Villalobos leg.; <abbrev xmlns:xlink="http://www.w3.org/1999/xlink" xlink:title="Colección Nacional de Crustáceos" id="ABBRID0EZGDI" xlink:type="simple">CNCR</abbrev> 13188. 4 ♂, <abbrev xmlns:xlink="http://www.w3.org/1999/xlink" xlink:title="carapace length" id="ABBRID0E4GDI" xlink:type="simple">CL</abbrev> 11.8–23.4 mm, <abbrev xmlns:xlink="http://www.w3.org/1999/xlink" xlink:title="carapace width" id="ABBRID0EBHDI" xlink:type="simple">CW</abbrev> 17.5–37.2 mm; Municipality of Santiago Tuxtla, Simapan River; <named-content xmlns:xlink="http://www.w3.org/1999/xlink" content-type="dwc:verbatimCoordinates" xlink:type="simple"><named-content content-type="geo-json" specific-use="{&#34;type&#34;:&#34;Point&#34;,&#34;coordinates&#34;:[-95.350000,18.450000]}" id="NCID0EIHDI" xlink:type="simple">18°27'00"N, 95°21'00"W</named-content></named-content>; alt. 336 m; 3 May 1995; J.L. Villalobos leg.; <abbrev xmlns:xlink="http://www.w3.org/1999/xlink" xlink:title="Colección Nacional de Crustáceos" id="ABBRID0ENHDI" xlink:type="simple">CNCR</abbrev> 13346.</p></tp:treatment-sec><tp:treatment-sec sec-type="diagnosis" id="SECID0ERHDI"><title>Diagnosis.</title><p><abbrev xmlns:xlink="http://www.w3.org/1999/xlink" xlink:title="left first male gonopod" id="ABBRID0EXHDI" xlink:type="simple">G1</abbrev> slender, in mesial view distal third inclined cephalically. Meso-distal lobe conical, tip rounded, large relative to size of other apical structures (Fig. <xref ref-type="fig" rid="F9">9I</xref>). Mesial process well developed; lateral margin with triangular, acute tooth; distal margin broadly rounded; internal angle with triangular projection in cephalic position. Lobes of the caudo-marginal projection elongated, overlapping along most of their length; proximal lobe curved cephalically, distal lobe straight, oriented forward or with the tip moderated curved proximally, slightly longer than proximal one. In mesial view, distal lobe with superior margin inclined proximally; distally, falling over proximal lobe. Internal carina of proximal lobe rounded, prominent, separated from lobe. Apical cavity with elongated field of setae, opening of spermatic channel in caudal position.</p></tp:treatment-sec><tp:treatment-sec sec-type="type material" id="SECID0E6HDI"><title>Type material.</title><p>The holotype (NHMW 4066) and paratypes (NHMW 4067) are deposited in the Natural History Museum in Vienna, Austria.</p></tp:treatment-sec><tp:treatment-sec sec-type="type locality" id="SECID0EEIDI"><title>Type locality.</title><p>Mexico, Veracruz, Municipality of San Andrés Tuxtla, Basura River; <named-content xmlns:xlink="http://www.w3.org/1999/xlink" content-type="dwc:verbatimCoordinates" xlink:type="simple"><named-content content-type="geo-json" specific-use="{&#34;type&#34;:&#34;Point&#34;,&#34;coordinates&#34;:[-95.050000,18.533333]}" id="NCID0ENIDI" xlink:type="simple">18°32'00"N, 95°03'00"W</named-content></named-content>; alt. 33 m (Pretzmann, 1978).</p></tp:treatment-sec><tp:treatment-sec sec-type="distribution" id="SECID0ESIDI"><title>Distribution.</title><p><italic><tp:taxon-name><tp:taxon-name-part taxon-name-part-type="genus" reg="Tehuana">Tehuana</tp:taxon-name-part><tp:taxon-name-part taxon-name-part-type="species" reg="poglayenorum">poglayenorum</tp:taxon-name-part></tp:taxon-name></italic> is distributed in the north-central section, of the Los Tuxtlas region.</p></tp:treatment-sec><tp:treatment-sec sec-type="remarks" id="SECID0EDJDI"><title>Remarks.</title><p><italic><tp:taxon-name><tp:taxon-name-part taxon-name-part-type="genus" reg="Tehuana">Tehuana</tp:taxon-name-part><tp:taxon-name-part taxon-name-part-type="species" reg="poglayenorum">poglayenorum</tp:taxon-name-part></tp:taxon-name></italic> is the most widely distributed and abundant freshwater crab in the whole Los Tuxtlas Mountain Range. It belongs to clade c, where all the species from Los Tuxtlas are grouped (Fig. <xref ref-type="fig" rid="F1">1</xref>). We noted there small morphological variations through its distribution range: in the carapace with setae or without them, and in the <abbrev xmlns:xlink="http://www.w3.org/1999/xlink" xlink:title="left first male gonopod" id="ABBRID0EYJDI" xlink:type="simple">G1</abbrev> in the caudo-marginal projection and mesial process.</p><p><xref ref-type="bibr" rid="B44">Poettinger et al. (2016)</xref> presented the sequence of the16S mitochondrial gene (<ext-link xmlns:xlink="http://www.w3.org/1999/xlink" ext-link-type="gen" xlink:href="KU578859" xlink:type="simple">KU578859</ext-link>) as belonging to <italic><tp:taxon-name><tp:taxon-name-part taxon-name-part-type="genus" reg="Tehuana">T.</tp:taxon-name-part><tp:taxon-name-part taxon-name-part-type="species" reg="lamellifrons">lamellifrons</tp:taxon-name-part></tp:taxon-name></italic>; however, the two females in the lot NHMW 4067 (from Río Basura, state of Veracruz) are the paratypes of <italic><tp:taxon-name><tp:taxon-name-part taxon-name-part-type="genus" reg="Tehuana">T.</tp:taxon-name-part><tp:taxon-name-part taxon-name-part-type="species" reg="poglayenorum">poglayenorum</tp:taxon-name-part></tp:taxon-name></italic> designated by Pretzman (1978, 1980). |</p></tp:treatment-sec><tp:treatment-sec><!--Section generated to contain objects referenced in tp:taxon-treatment.--><fig id="F8" position="float" orientation="portrait"><object-id xmlns:xlink="http://www.w3.org/1999/xlink" content-type="doi" xlink:type="simple">10.3897/zookeys.1117.85362.figure8</object-id><object-id xmlns:xlink="http://www.w3.org/1999/xlink" content-type="arpha" xlink:type="simple">9208E8AC-BB03-53DB-9801-912B2525ECCA</object-id><label>Figure 8.</label><caption><p>Mesial view of the apical portion of the <abbrev xmlns:xlink="http://www.w3.org/1999/xlink" xlink:title="left first male gonopod" id="ABBRID0EOYBI" xlink:type="simple">G1</abbrev> of the species of <italic><tp:taxon-name><tp:taxon-name-part taxon-name-part-type="genus" reg="Tehuana">Tehuana</tp:taxon-name-part></tp:taxon-name></italic><bold>A</bold><italic><tp:taxon-name><tp:taxon-name-part taxon-name-part-type="genus" reg="Tehuana">T.</tp:taxon-name-part><tp:taxon-name-part taxon-name-part-type="species" reg="ayotzintepecensis">ayotzintepecensis</tp:taxon-name-part></tp:taxon-name></italic> sp. nov., <abbrev xmlns:xlink="http://www.w3.org/1999/xlink" xlink:title="Colección Nacional de Crustáceos" id="ABBRID0EGZBI" xlink:type="simple">CNCR</abbrev> 34628 <bold>B</bold><italic><tp:taxon-name><tp:taxon-name-part taxon-name-part-type="genus" reg="Tehuana">T.</tp:taxon-name-part><tp:taxon-name-part taxon-name-part-type="species" reg="chontalpaensis">chontalpaensis</tp:taxon-name-part></tp:taxon-name></italic>, <abbrev xmlns:xlink="http://www.w3.org/1999/xlink" xlink:title="Colección Nacional de Crustáceos" id="ABBRID0EXZBI" xlink:type="simple">CNCR</abbrev> 17093 <bold>C</bold><italic><tp:taxon-name><tp:taxon-name-part taxon-name-part-type="genus" reg="Tehuana">T.</tp:taxon-name-part><tp:taxon-name-part taxon-name-part-type="species" reg="col">col</tp:taxon-name-part></tp:taxon-name></italic> sp. nov., <abbrev xmlns:xlink="http://www.w3.org/1999/xlink" xlink:title="Colección Nacional de Crustáceos" id="ABBRID0EI1BI" xlink:type="simple">CNCR</abbrev> 33928 <bold>D</bold><italic><tp:taxon-name><tp:taxon-name-part taxon-name-part-type="genus" reg="Tehuana">T.</tp:taxon-name-part><tp:taxon-name-part taxon-name-part-type="species" reg="complanata">complanata</tp:taxon-name-part></tp:taxon-name></italic>, <abbrev xmlns:xlink="http://www.w3.org/1999/xlink" xlink:title="Colección Nacional de Crustáceos" id="ABBRID0EZ1BI" xlink:type="simple">CNCR</abbrev> 11957 <bold>E</bold><italic><tp:taxon-name><tp:taxon-name-part taxon-name-part-type="genus" reg="Tehuana">T.</tp:taxon-name-part><tp:taxon-name-part taxon-name-part-type="species" reg="diabolis">diabolis</tp:taxon-name-part></tp:taxon-name></italic>, <abbrev xmlns:xlink="http://www.w3.org/1999/xlink" xlink:title="Colección Nacional de Crustáceos" id="ABBRID0EK2BI" xlink:type="simple">CNCR</abbrev> 12056 <bold>F</bold><italic><tp:taxon-name><tp:taxon-name-part taxon-name-part-type="genus" reg="Tehuana">T.</tp:taxon-name-part><tp:taxon-name-part taxon-name-part-type="species" reg="lamellifrons">lamellifrons</tp:taxon-name-part></tp:taxon-name></italic>, <abbrev xmlns:xlink="http://www.w3.org/1999/xlink" xlink:title="Colección Nacional de Crustáceos" id="ABBRID0E22BI" xlink:type="simple">CNCR</abbrev> 33939 <bold>G</bold><italic><tp:taxon-name><tp:taxon-name-part taxon-name-part-type="genus" reg="Tehuana">T.</tp:taxon-name-part><tp:taxon-name-part taxon-name-part-type="species" reg="lamothei">lamothei</tp:taxon-name-part></tp:taxon-name></italic>, <abbrev xmlns:xlink="http://www.w3.org/1999/xlink" xlink:title="Colección Nacional de Crustáceos" id="ABBRID0EM3BI" xlink:type="simple">CNCR</abbrev> 8812 <bold>H</bold><italic><tp:taxon-name><tp:taxon-name-part taxon-name-part-type="genus" reg="Tehuana">T.</tp:taxon-name-part><tp:taxon-name-part taxon-name-part-type="species" reg="jacatepecensis">jacatepecensis</tp:taxon-name-part></tp:taxon-name></italic>, <abbrev xmlns:xlink="http://www.w3.org/1999/xlink" xlink:title="Colección Nacional de Crustáceos" id="ABBRID0E43BI" xlink:type="simple">CNCR</abbrev> 11920 <bold>I</bold><italic><tp:taxon-name><tp:taxon-name-part taxon-name-part-type="genus" reg="Tehuana">T.</tp:taxon-name-part><tp:taxon-name-part taxon-name-part-type="species" reg="poglayenorum">poglayenorum</tp:taxon-name-part></tp:taxon-name></italic>, <abbrev xmlns:xlink="http://www.w3.org/1999/xlink" xlink:title="Colección Nacional de Crustáceos" id="ABBRID0EO4BI" xlink:type="simple">CNCR</abbrev> 33931 <bold>J</bold><italic><tp:taxon-name><tp:taxon-name-part taxon-name-part-type="genus" reg="Tehuana">T.</tp:taxon-name-part><tp:taxon-name-part taxon-name-part-type="species" reg="veracruzana">veracruzana</tp:taxon-name-part></tp:taxon-name></italic>, <abbrev xmlns:xlink="http://www.w3.org/1999/xlink" xlink:title="Colección Nacional de Crustáceos" id="ABBRID0E64BI" xlink:type="simple">CNCR</abbrev> 33934. Scale bars: 1 mm.</p></caption><graphic xmlns:xlink="http://www.w3.org/1999/xlink" xlink:href="zookeys-1117-001_article-85362__-g008.jpg" position="float" orientation="portrait" xlink:type="simple" id="oo_725904.jpg"><uri content-type="original_file" xlink:type="simple">https://binary.pensoft.net/fig/725904</uri></graphic></fig><fig id="F9" position="float" orientation="portrait"><object-id xmlns:xlink="http://www.w3.org/1999/xlink" content-type="doi" xlink:type="simple">10.3897/zookeys.1117.85362.figure9</object-id><object-id xmlns:xlink="http://www.w3.org/1999/xlink" content-type="arpha" xlink:type="simple">97DF0B94-1322-5B16-ACA9-716EBB67F94F</object-id><label>Figure 9.</label><caption><p>Cephalic view of the apical portion of the <abbrev xmlns:xlink="http://www.w3.org/1999/xlink" xlink:title="left first male gonopod" id="ABBRID0EQ5BI" xlink:type="simple">G1</abbrev> of the species of <italic><tp:taxon-name><tp:taxon-name-part taxon-name-part-type="genus" reg="Tehuana">Tehuana</tp:taxon-name-part></tp:taxon-name></italic><bold>A</bold><italic><tp:taxon-name><tp:taxon-name-part taxon-name-part-type="genus" reg="Tehuana">T.</tp:taxon-name-part><tp:taxon-name-part taxon-name-part-type="species" reg="ayotzintepecensis">ayotzintepecensis</tp:taxon-name-part></tp:taxon-name></italic> sp. nov., <abbrev xmlns:xlink="http://www.w3.org/1999/xlink" xlink:title="Colección Nacional de Crustáceos" id="ABBRID0EI6BI" xlink:type="simple">CNCR</abbrev> 34628 <bold>B</bold><italic><tp:taxon-name><tp:taxon-name-part taxon-name-part-type="genus" reg="Tehuana">T.</tp:taxon-name-part><tp:taxon-name-part taxon-name-part-type="species" reg="chontalpaensis">chontalpaensis</tp:taxon-name-part></tp:taxon-name></italic>, <abbrev xmlns:xlink="http://www.w3.org/1999/xlink" xlink:title="Colección Nacional de Crustáceos" id="ABBRID0EZ6BI" xlink:type="simple">CNCR</abbrev> 17093 <bold>C</bold><italic><tp:taxon-name><tp:taxon-name-part taxon-name-part-type="genus" reg="Tehuana">T.</tp:taxon-name-part><tp:taxon-name-part taxon-name-part-type="species" reg="col">col</tp:taxon-name-part></tp:taxon-name></italic> sp. nov., <abbrev xmlns:xlink="http://www.w3.org/1999/xlink" xlink:title="Colección Nacional de Crustáceos" id="ABBRID0EKACI" xlink:type="simple">CNCR</abbrev> 33928 <bold>D</bold><italic><tp:taxon-name><tp:taxon-name-part taxon-name-part-type="genus" reg="Tehuana">T.</tp:taxon-name-part><tp:taxon-name-part taxon-name-part-type="species" reg="complanata">complanata</tp:taxon-name-part></tp:taxon-name></italic>, <abbrev xmlns:xlink="http://www.w3.org/1999/xlink" xlink:title="Colección Nacional de Crustáceos" id="ABBRID0E2ACI" xlink:type="simple">CNCR</abbrev> 11957 <bold>E</bold><italic><tp:taxon-name><tp:taxon-name-part taxon-name-part-type="genus" reg="Tehuana">T.</tp:taxon-name-part><tp:taxon-name-part taxon-name-part-type="species" reg="diabolis">diabolis</tp:taxon-name-part></tp:taxon-name></italic>, <abbrev xmlns:xlink="http://www.w3.org/1999/xlink" xlink:title="Colección Nacional de Crustáceos" id="ABBRID0EMBCI" xlink:type="simple">CNCR</abbrev> 12056 <bold>F</bold><italic><tp:taxon-name><tp:taxon-name-part taxon-name-part-type="genus" reg="Tehuana">T.</tp:taxon-name-part><tp:taxon-name-part taxon-name-part-type="species" reg="lamellifrons">lamellifrons</tp:taxon-name-part></tp:taxon-name></italic>, <abbrev xmlns:xlink="http://www.w3.org/1999/xlink" xlink:title="Colección Nacional de Crustáceos" id="ABBRID0E4BCI" xlink:type="simple">CNCR</abbrev> 33939 <bold>G</bold><italic><tp:taxon-name><tp:taxon-name-part taxon-name-part-type="genus" reg="Tehuana">T.</tp:taxon-name-part><tp:taxon-name-part taxon-name-part-type="species" reg="lamothei">lamothei</tp:taxon-name-part></tp:taxon-name></italic>, <abbrev xmlns:xlink="http://www.w3.org/1999/xlink" xlink:title="Colección Nacional de Crustáceos" id="ABBRID0EOCCI" xlink:type="simple">CNCR</abbrev> 8812 <bold>H</bold><italic><tp:taxon-name><tp:taxon-name-part taxon-name-part-type="genus" reg="Tehuana">T.</tp:taxon-name-part><tp:taxon-name-part taxon-name-part-type="species" reg="jacatepecensis">jacatepecensis</tp:taxon-name-part></tp:taxon-name></italic>, <abbrev xmlns:xlink="http://www.w3.org/1999/xlink" xlink:title="Colección Nacional de Crustáceos" id="ABBRID0E6CCI" xlink:type="simple">CNCR</abbrev> 11920 <bold>I</bold><italic><tp:taxon-name><tp:taxon-name-part taxon-name-part-type="genus" reg="Tehuana">T.</tp:taxon-name-part><tp:taxon-name-part taxon-name-part-type="species" reg="poglayenorum">poglayenorum</tp:taxon-name-part></tp:taxon-name></italic>, <abbrev xmlns:xlink="http://www.w3.org/1999/xlink" xlink:title="Colección Nacional de Crustáceos" id="ABBRID0EQDCI" xlink:type="simple">CNCR</abbrev> 33931 <bold>J</bold><italic><tp:taxon-name><tp:taxon-name-part taxon-name-part-type="genus" reg="Tehuana">T.</tp:taxon-name-part><tp:taxon-name-part taxon-name-part-type="species" reg="veracruzana">veracruzana</tp:taxon-name-part></tp:taxon-name></italic>, <abbrev xmlns:xlink="http://www.w3.org/1999/xlink" xlink:title="Colección Nacional de Crustáceos" id="ABBRID0EBECI" xlink:type="simple">CNCR</abbrev> 33934. Scale bars: 1 mm (<bold>A, C, H, J</bold>); 0.5 mm (<bold>B, D, E, F, G, I</bold>).</p></caption><graphic xmlns:xlink="http://www.w3.org/1999/xlink" xlink:href="zookeys-1117-001_article-85362__-g009.jpg" position="float" orientation="portrait" xlink:type="simple" id="oo_725905.jpg"><uri content-type="original_file" xlink:type="simple">https://binary.pensoft.net/fig/725905</uri></graphic></fig><fig id="F1" position="float" orientation="portrait"><object-id xmlns:xlink="http://www.w3.org/1999/xlink" content-type="doi" xlink:type="simple">10.3897/zookeys.1117.85362.figure1</object-id><object-id xmlns:xlink="http://www.w3.org/1999/xlink" content-type="arpha" xlink:type="simple">0E30DE2B-3FB1-5D3F-8328-4C9212769F16</object-id><label>Figure 1.</label><caption><p>Distribution of the species of the genus <italic><tp:taxon-name><tp:taxon-name-part taxon-name-part-type="genus" reg="Tehuana">Tehuana</tp:taxon-name-part></tp:taxon-name></italic> in southeastern Mexico.</p></caption><graphic xmlns:xlink="http://www.w3.org/1999/xlink" xlink:href="zookeys-1117-001_article-85362__-g001.jpg" position="float" orientation="portrait" xlink:type="simple" id="oo_725897.jpg"><uri content-type="original_file" xlink:type="simple">https://binary.pensoft.net/fig/725897</uri></graphic></fig></tp:treatment-sec><ref-list><ref id="B70"><mixed-citation xmlns:xlink="http://www.w3.org/1999/xlink" xlink:type="simple"><person-group><name name-style="western"><surname>Villalobos-Hiriart</surname><given-names>JL</given-names></name><name name-style="western"><surname>Díaz-Barriga</surname><given-names>A</given-names></name><name name-style="western"><surname>Lira-Fernández</surname><given-names>E</given-names></name></person-group> (<year>1993</year>) <article-title>Los crustáceos de agua dulce de México.</article-title><source>Revista de la Sociedad Mexicana de Historia Natural</source><volume>44</volume>: <fpage>267</fpage>–<lpage>290</lpage>.</mixed-citation></ref><ref id="B5"><mixed-citation xmlns:xlink="http://www.w3.org/1999/xlink" xlink:type="simple"><person-group><name name-style="western"><surname>Álvarez</surname><given-names>F</given-names></name><name name-style="western"><surname>Villalobos</surname><given-names>JL</given-names></name></person-group> (<year>1997a</year>) <article-title><tp:taxon-name><tp:taxon-name-part taxon-name-part-type="family">Pseudothelphusidae</tp:taxon-name-part></tp:taxon-name> y <tp:taxon-name><tp:taxon-name-part taxon-name-part-type="family">Trichodactylidae</tp:taxon-name-part></tp:taxon-name> (cangrejos).</article-title> In: <person-group><name name-style="western"><surname>González</surname><given-names>E</given-names></name><name name-style="western"><surname>Dirzo</surname><given-names>R</given-names></name><name name-style="western"><surname>Vogt</surname><given-names>RC</given-names></name></person-group> (<role>Eds</role>) <issue-title>Historia Natural de Los Tuxtlas.</issue-title><source>Universidad Nacional Autónoma de México, Comisión Nacional para el Conocimiento y Uso de la Biodiversidad, México</source>, <fpage>415</fpage>–<lpage>418</lpage>.</mixed-citation></ref><ref id="B10"><mixed-citation xmlns:xlink="http://www.w3.org/1999/xlink" xlink:type="simple"><person-group><name name-style="western"><surname>Álvarez</surname><given-names>F</given-names></name><name name-style="western"><surname>Villalobos</surname><given-names>JL</given-names></name><name name-style="western"><surname>Rojas</surname><given-names>Y</given-names></name><name name-style="western"><surname>Robles</surname><given-names>R</given-names></name></person-group> (<year>1999</year>) <article-title>Listas y comentarios sobre los crustáceos decápodos de Veracruz, México.</article-title><source>Anales del Instituto de Biologia Universidad Nacional Autónoma de México</source><volume>70</volume>(<issue>1</issue>): <fpage>1</fpage>–<lpage>27</lpage>. <ext-link xlink:href="http://www.ejournal.unam.mx/zoo/070-01/ZOO70101.pdf" ext-link-type="uri" xlink:type="simple">http://www.ejournal.unam.mx/zoo/070-01/ZOO70101.pdf</ext-link></mixed-citation></ref><ref id="B69"><mixed-citation xmlns:xlink="http://www.w3.org/1999/xlink" xlink:type="simple"><person-group><name name-style="western"><surname>Villalobos Hiriart</surname><given-names>JL</given-names></name><name name-style="western"><surname>Álvarez</surname><given-names>F</given-names></name></person-group> (<year>2008</year>) <article-title>Los cangrejos de agua dulce de la familia <tp:taxon-name><tp:taxon-name-part taxon-name-part-type="family">Pseudothelphusidae</tp:taxon-name-part></tp:taxon-name> (<tp:taxon-name><tp:taxon-name-part taxon-name-part-type="order">Decapoda</tp:taxon-name-part></tp:taxon-name>: <tp:taxon-name><tp:taxon-name-part taxon-name-part-type="infraorder">Brachyura</tp:taxon-name-part></tp:taxon-name>: Eubrachyura) de México. Con un apéndice de las especies citadas para América hasta el 2006.</article-title> In: <person-group><name name-style="western"><surname>Álvarez</surname><given-names>F</given-names></name><name name-style="western"><surname>Rodríguez</surname><given-names>G</given-names></name></person-group> (<role>Eds</role>) <issue-title>Crustáceos de México: Estado actual de su conocimiento.</issue-title><source>UANL-PROMEP-SEP. Dirección General de Publicaciones, Universidad Autónoma de Nuevo León, México, D.F.</source>, <fpage>239</fpage>–<lpage>299</lpage>.</mixed-citation></ref><ref id="B12"><mixed-citation xmlns:xlink="http://www.w3.org/1999/xlink" xlink:type="simple"><person-group><name name-style="western"><surname>Álvarez</surname><given-names>F</given-names></name><name name-style="western"><surname>Villalobos</surname><given-names>JL</given-names></name><name name-style="western"><surname>Cházaro-Olvera</surname><given-names>S</given-names></name></person-group> (<year>2011a</year>) <article-title>Camarones y cangrejos dulceacuícolas y marinos (<tp:taxon-name><tp:taxon-name-part taxon-name-part-type="subphylum">Crustacea</tp:taxon-name-part></tp:taxon-name>: <tp:taxon-name><tp:taxon-name-part taxon-name-part-type="order">Decapoda</tp:taxon-name-part></tp:taxon-name>).</article-title> In: <person-group><name name-style="western"><surname>Cruz-Angón</surname><given-names>A</given-names></name><name name-style="western"><surname>Lorea-Hernández</surname><given-names>FG</given-names></name><name name-style="western"><surname>Hernández-Ortiz</surname><given-names>V</given-names></name><name name-style="western"><surname>Morales-Mavil</surname><given-names>JE</given-names></name></person-group> (<role>Eds</role>) <issue-title>La biodiversidad en Veracruz, estudio de estado, diversidad de especies: conocimiento actual.</issue-title><source>Vol. 2. Comisión Nacional para el Conocimiento y Uso de la Biodiversidad, Gobierno del Estado de Veracruz, Universidad Veracruzana, Instituto de Ecología</source>, <fpage>287</fpage>–<lpage>294</lpage>.</mixed-citation></ref><ref id="B22"><mixed-citation xmlns:xlink="http://www.w3.org/1999/xlink" xlink:type="simple"><person-group><name name-style="western"><surname>Cumberlidge</surname><given-names>N</given-names></name><name name-style="western"><surname>Álvarez</surname><given-names>F</given-names></name><name name-style="western"><surname>Villalobos</surname><given-names>JL</given-names></name></person-group> (<year>2014</year>) <article-title>Results of the global conservation assessment of the freshwater crabs (<tp:taxon-name><tp:taxon-name-part taxon-name-part-type="infraorder">Brachyura</tp:taxon-name-part></tp:taxon-name>, <tp:taxon-name><tp:taxon-name-part taxon-name-part-type="family">Pseudothelphusidae</tp:taxon-name-part></tp:taxon-name> and <tp:taxon-name><tp:taxon-name-part taxon-name-part-type="family">Trichodactylidae</tp:taxon-name-part></tp:taxon-name>): The Neotropical region, with an update on diversity.</article-title><source>ZooKeys</source><volume>45</volume>: <fpage>122</fpage>–<lpage>137</lpage>. <ext-link xlink:href="10.3897/zookeys.457.6598" ext-link-type="doi" xlink:type="simple">https://doi.org/10.3897/zookeys.457.6598</ext-link></mixed-citation></ref><ref id="B8"><mixed-citation xmlns:xlink="http://www.w3.org/1999/xlink" xlink:type="simple"><person-group><name name-style="western"><surname>Alvarez</surname><given-names>F</given-names></name><name name-style="western"><surname>Villalobos</surname><given-names>JL</given-names></name></person-group> (<year>2016</year>) <article-title>Chapter 8: Freshwater decapod diversity and conservation in México.</article-title> In: <person-group><name name-style="western"><surname>Kawai</surname><given-names>T</given-names></name><name name-style="western"><surname>Cumberlidge</surname><given-names>N</given-names></name></person-group> (<role>Eds</role>) <issue-title>A global overview of the conservation of freshwater decapod crustaceans.</issue-title><source>Springer, Cham</source>, <fpage>237</fpage>–<lpage>266</lpage>. <ext-link xlink:href="10.1007/978-3-319-42527-6_8" ext-link-type="doi" xlink:type="simple">https://doi.org/10.1007/978-3-319-42527-6_8</ext-link></mixed-citation></ref><ref id="B71"><mixed-citation xmlns:xlink="http://www.w3.org/1999/xlink" xlink:type="simple"><person-group><name name-style="western"><surname>Villalobos-Hiriart</surname><given-names>JL</given-names></name><name name-style="western"><surname>Kamanli</surname><given-names>SA</given-names></name><name name-style="western"><surname>Álvarez</surname><given-names>F</given-names></name><name name-style="western"><surname>Garbout</surname><given-names>A</given-names></name><name name-style="western"><surname>Clark</surname><given-names>PF</given-names></name></person-group> (<year>2019</year>) <article-title><italic><tp:taxon-name><tp:taxon-name-part taxon-name-part-type="genus">Lobithelphusa</tp:taxon-name-part><tp:taxon-name-part taxon-name-part-type="species">mexicana</tp:taxon-name-part></tp:taxon-name></italic> Rodriguez, 1982 (<tp:taxon-name><tp:taxon-name-part taxon-name-part-type="order">Decapoda</tp:taxon-name-part></tp:taxon-name>: <tp:taxon-name><tp:taxon-name-part taxon-name-part-type="family">Pseudothelphusidae</tp:taxon-name-part></tp:taxon-name>): a reassessment of key characters and systematics.</article-title><source>Zootaxa</source><volume>4586</volume>(<issue>1</issue>): <fpage>151</fpage>–<lpage>161</lpage>. <ext-link xlink:href="10.11646/zootaxa.4586.1.8" ext-link-type="doi" xlink:type="simple">https://doi.org/10.11646/zootaxa.4586.1.8</ext-link></mixed-citation></ref><ref id="B39"><mixed-citation xmlns:xlink="http://www.w3.org/1999/xlink" xlink:type="simple"><person-group><name name-style="western"><surname>Ng</surname><given-names>PKL</given-names></name><name name-style="western"><surname>Guinot</surname><given-names>D</given-names></name><name name-style="western"><surname>Davie</surname><given-names>PJF</given-names></name></person-group> (<year>2008</year>) <article-title>Systema Brachyurorum: Part I. An annotated checklist of extant brachyuran crabs of the world.</article-title><source>The Raffles Bulletin of Zoology</source><volume>17</volume>: <fpage>1</fpage>–<lpage>286</lpage>. <ext-link xlink:href="https://lkcnhm.nus.edu.sg/wp-content/uploads/sites/10/app/uploads/2017/04/s17rbz.pdf" ext-link-type="uri" xlink:type="simple">https://lkcnhm.nus.edu.sg/wp-content/uploads/sites/10/app/uploads/2017/04/s17rbz.pdf</ext-link></mixed-citation></ref><ref id="B44"><mixed-citation xmlns:xlink="http://www.w3.org/1999/xlink" xlink:type="simple"><person-group><name name-style="western"><surname>Poettinger</surname><given-names>T</given-names></name><name name-style="western"><surname>Klaus</surname><given-names>S</given-names></name><name name-style="western"><surname>Schubart</surname><given-names>CD</given-names></name></person-group> (<year>2016</year>) <article-title>Phylogenetic relationships among neotropical freshwater crabs of the <tp:taxon-name><tp:taxon-name-part taxon-name-part-type="family">Pseudothelphusidae</tp:taxon-name-part></tp:taxon-name> (<tp:taxon-name><tp:taxon-name-part taxon-name-part-type="order">Decapoda</tp:taxon-name-part></tp:taxon-name>, <tp:taxon-name><tp:taxon-name-part taxon-name-part-type="infraorder">Brachyura</tp:taxon-name-part></tp:taxon-name>) and the taxonomic position of <italic><tp:taxon-name><tp:taxon-name-part taxon-name-part-type="genus">Ptychophallus</tp:taxon-name-part></tp:taxon-name></italic> and related genera.</article-title><source>Crustaceana</source><volume>89</volume>(<issue>14</issue>): <fpage>1717</fpage>–<lpage>1728</lpage>. <ext-link xlink:href="10.1163/15685403-00003627" ext-link-type="doi" xlink:type="simple">https://doi.org/10.1163/15685403-00003627</ext-link></mixed-citation></ref></ref-list></tp:taxon-treatment>
